# Supplementary material for: [2,7-Dimethoxy-8-(4-methylbenzoyl)-1-naphthyl](4-methylphenyl)methanone
Source: Acta Crystallogr Sect E Struct Rep Online. 2010 Oct 9;66(Pt 11):o2752. doi: 10.1107/S1600536810039620 (PMC3009178; doi:10.1107/S1600536810039620)
Supplement: Supplementary file 2 [file e-66-o2752-Isup2.hkl]

#
# h,k,l, Fc-squared, Fo-squared, sigma(Fo-squared) and status flag
#
data_I
_shelx_title '  YoneLab_100915_2_'
_shelx_refln_list_code          4
_shelx_F_calc_maximum      243.21
_exptl_crystal_F_000       896.00
_reflns_d_resolution_high  0.8302
 
loop_
 _symmetry_equiv_pos_as_xyz
 'x, y, z'
 '-x+1/2, y+1/2, z+1/2'
 'x+1/2, -y+1/2, z'
 '-x, -y, z+1/2'
 
_cell_length_a    20.0334
_cell_length_b    13.4311
_cell_length_c     7.9477
_cell_angle_alpha  90.000
_cell_angle_beta   90.000
_cell_angle_gamma  90.000
 
_shelx_F_squared_multiplier     1.000
 
loop_
 _refln_index_h
 _refln_index_k
 _refln_index_l
 _refln_F_squared_calc
 _refln_F_squared_meas
 _refln_F_squared_sigma
 _refln_observed_status
   2   0   0      281.68      276.73      3.14 o
   4   0   0     5158.72     4635.90     57.05 o
   6   0   0     1081.43     1064.92     12.59 o
   8   0   0       87.01       56.71      2.01 o
  10   0   0     6844.69     6612.44     98.38 o
  12   0   0       18.40       11.45      0.90 o
  14   0   0      195.72      173.90      4.19 o
  16   0   0        0.61        1.04      1.57 o
  18   0   0       13.40        3.47      1.66 o
  20   0   0        8.66        6.46      1.80 o
  22   0   0       84.03       82.88      4.56 o
  24   0   0        0.05        0.60      5.16 o
   1   1   0     1217.53     1095.32      5.43 o
   2   1   0     7162.35     6705.56     77.69 o
   3   1   0        2.87        3.69      0.54 o
   4   1   0     5623.00     5010.11     45.03 o
   5   1   0     1345.09     1261.52     11.79 o
   6   1   0     5510.15     4897.90     43.82 o
   7   1   0     1559.06     1463.45     11.72 o
   8   1   0     9840.53     9518.86    110.17 o
   9   1   0     2409.48     2597.66     21.58 o
  10   1   0     1558.84     1682.54     14.55 o
  11   1   0      255.51      245.02      2.23 o
  12   1   0       27.08       26.97      0.84 o
  13   1   0        5.07        9.49      0.75 o
  14   1   0        0.68        3.60      0.73 o
  15   1   0       92.18       79.92      2.90 o
  16   1   0       12.08       12.22      1.78 o
  17   1   0       33.61       33.68      2.16 o
  18   1   0       46.92       37.63      2.27 o
  19   1   0       11.49       14.86      1.42 o
  20   1   0        1.88        1.46      0.91 o
  21   1   0        0.10        0.46      0.86 o
  22   1   0       10.54       10.78      2.17 o
  23   1   0       54.45       57.45      2.84 o
  24   1   0        4.76        5.74      2.04 o
   0   2   0      307.73      332.01      3.19 o
   1   2   0        3.28       18.95      0.98 o
   2   2   0     1145.05     1066.41      7.96 o
   3   2   0     1261.12     1111.64      8.61 o
   4   2   0     4871.25     4439.05     40.12 o
   5   2   0     3736.72     3361.84     28.05 o
   6   2   0      215.37      197.43      1.72 o
   7   2   0      445.30      457.73      7.21 o
   8   2   0     1176.28     1198.90      8.77 o
   9   2   0     1316.20     1442.32     11.08 o
  10   2   0        1.05        1.54      0.36 o
  11   2   0        5.66        2.21      0.65 o
  12   2   0       26.04       20.51      0.90 o
  13   2   0       29.72       25.61      0.99 o
  14   2   0        6.76       12.48      0.98 o
  15   2   0        0.49        1.89      1.01 o
  16   2   0        6.06       10.49      1.62 o
  17   2   0      191.03      159.77      3.81 o
  18   2   0       32.69       26.05      1.87 o
  19   2   0       17.84       25.18      1.63 o
  20   2   0       13.20       12.35      1.28 o
  21   2   0      356.23      317.42      4.97 o
  22   2   0       59.18       44.61      1.84 o
  23   2   0        0.75        0.52      1.20 o
   1   3   0      896.83      878.71      8.02 o
   2   3   0      639.33      629.30      5.72 o
   3   3   0     3586.14     3360.80     29.46 o
   4   3   0      434.29      497.06      3.42 o
   5   3   0     2017.49     1946.67     14.42 o
   6   3   0     2364.30     2144.00     16.04 o
   7   3   0      187.46      212.76      1.78 o
   8   3   0     3149.55     3092.14     26.59 o
   9   3   0       21.70       22.16      0.63 o
  10   3   0       30.68       24.14      0.74 o
  11   3   0       60.98       81.49      1.61 o
  12   3   0      105.93      107.78      1.82 o
  13   3   0      159.11      169.64      2.54 o
  14   3   0       20.94       22.28      1.31 o
  15   3   0       28.09       30.17      1.68 o
  16   3   0        2.48        1.49      0.99 o
  17   3   0      147.62      138.55      2.92 o
  18   3   0       75.67       75.33      2.46 o
  19   3   0        3.35        4.30      1.12 o
  20   3   0       18.34       14.74      1.30 o
  21   3   0        0.25        0.04      0.74 o
  22   3   0      105.67      116.98      2.99 o
  23   3   0        6.93        4.12      1.41 o
   0   4   0    59150.29    63722.59   2750.76 o
   1   4   0    27310.55    27830.32    437.06 o
   2   4   0    22163.18    22209.34    335.41 o
   3   4   0     2571.85     2357.62     19.68 o
   4   4   0       57.22       52.70      0.90 o
   5   4   0     2745.84     2600.50     21.02 o
   6   4   0       99.17       87.86      0.92 o
   7   4   0        5.44        5.62      0.45 o
   8   4   0      472.55      575.83      5.02 o
   9   4   0     1541.64     1667.20     13.86 o
  10   4   0      625.57      699.61      6.04 o
  11   4   0      176.35      159.21      2.15 o
  12   4   0      553.16      535.74      5.63 o
  13   4   0      240.75      250.11      3.61 o
  14   4   0      726.25      714.51      8.45 o
  15   4   0      210.10      185.37      3.39 o
  16   4   0      147.34      141.25      3.12 o
  17   4   0       73.12       70.59      2.17 o
  18   4   0       22.65       19.54      1.39 o
  19   4   0        9.07        9.63      1.48 o
  20   4   0        8.35        8.29      1.07 o
  21   4   0       25.19       25.95      1.42 o
  22   4   0        9.72       10.79      1.25 o
  23   4   0        0.04        0.59      1.68 o
   1   5   0     2628.81     2488.54     23.76 o
   2   5   0     6134.03     6084.14     69.73 o
   3   5   0    10628.64    10358.09    125.34 o
   4   5   0     1797.30     1853.20     16.16 o
   5   5   0     2533.53     2547.45     22.48 o
   6   5   0     3437.60     3513.73     31.19 o
   7   5   0     1186.17     1064.62      8.90 o
   8   5   0        1.93        3.54      0.76 o
   9   5   0      433.39      512.08      4.28 o
  10   5   0      457.68      504.02      4.44 o
  11   5   0      377.35      356.68      3.82 o
  12   5   0     1442.32     1427.47     16.96 o
  13   5   0        0.04        0.76      0.89 o
  14   5   0      165.44      158.68      3.19 o
  15   5   0       22.76       25.70      1.52 o
  16   5   0      112.60      125.34      2.54 o
  17   5   0      289.84      279.67      4.60 o
  18   5   0       11.95       15.84      1.21 o
  19   5   0       17.19       18.86      1.16 o
  20   5   0        0.20        0.64      0.80 o
  21   5   0       44.64       43.33      2.32 o
  22   5   0       63.77       66.33      6.91 o
   0   6   0      536.98      493.73      6.05 o
   1   6   0     1931.93     2086.81     19.22 o
   2   6   0      675.54      691.87      5.88 o
   3   6   0     4253.08     4535.05     46.61 o
   4   6   0       34.36       22.49      0.71 o
   5   6   0       54.14       64.64      1.26 o
   6   6   0       58.07       53.34      1.13 o
   7   6   0     2279.80     2604.32     25.68 o
   8   6   0      739.97      692.36      6.33 o
   9   6   0      287.85      285.04      2.93 o
  10   6   0     1266.78     1115.93     10.43 o
  11   6   0      757.19      698.79      7.55 o
  12   6   0      334.38      337.56      4.41 o
  13   6   0     1782.29     1780.50     23.29 o
  14   6   0       53.06       49.09      1.80 o
  15   6   0      754.91      738.30      9.72 o
  16   6   0       51.65       46.12      1.69 o
  17   6   0        7.08        7.67      1.27 o
  18   6   0       28.77       26.36      2.04 o
  19   6   0       10.43       14.26      1.47 o
  20   6   0       75.87       78.52      2.21 o
  21   6   0      103.55       99.49      3.72 o
  22   6   0       18.50       16.27      2.28 o
   1   7   0        2.97        6.04      1.67 o
   2   7   0      221.73      260.21      2.83 o
   3   7   0       27.58       35.71      1.22 o
   4   7   0        0.56        2.07      0.43 o
   5   7   0      139.61       93.79      1.37 o
   6   7   0       11.46       10.20      1.24 o
   7   7   0       73.83       59.75      1.13 o
   8   7   0       50.81       39.81      1.07 o
   9   7   0      210.94      244.42      3.04 o
  10   7   0     1322.03     1393.60     16.05 o
  11   7   0       79.37       86.29      2.40 o
  12   7   0      454.80      406.82      6.15 o
  13   7   0      442.77      407.00      6.18 o
  14   7   0      600.03      601.68      9.42 o
  15   7   0      288.49      302.95      6.06 o
  16   7   0       80.17       74.07      2.44 o
  17   7   0      210.19      215.38      3.93 o
  18   7   0       20.13       21.61      1.47 o
  19   7   0       12.39       13.75      1.34 o
  20   7   0       24.12       18.67      1.41 o
  21   7   0       66.80       65.53      6.45 o
   0   8   0      244.52      250.62      4.67 o
   1   8   0    14588.78    14344.14    236.65 o
   2   8   0      839.66      989.09     10.15 o
   3   8   0      347.18      302.52      3.34 o
   4   8   0      145.62      151.76      2.54 o
   5   8   0       15.95       21.54      1.95 o
   6   8   0       18.64       21.52      1.20 o
   7   8   0      189.72      167.50      3.21 o
   8   8   0       11.79       14.76      1.12 o
   9   8   0     1179.52     1307.47     17.06 o
  10   8   0        4.16        4.62      1.15 o
  11   8   0       23.83       21.71      1.74 o
  12   8   0       84.96       80.40      2.62 o
  13   8   0        8.68        5.42      1.62 o
  14   8   0        4.64        8.09      1.68 o
  15   8   0        9.97        9.16      1.64 o
  16   8   0       28.12       30.66      2.04 o
  17   8   0       26.62       27.86      1.83 o
  18   8   0        5.08        3.66      1.11 o
  19   8   0        0.01        0.04      0.81 o
  20   8   0        3.09        2.77      1.30 o
   1   9   0     1432.92     1390.98     17.88 o
   2   9   0       28.33       22.13      1.36 o
   3   9   0     2804.74     2974.49     45.46 o
   4   9   0       28.43       32.54      1.73 o
   5   9   0       22.30       22.69      1.50 o
   6   9   0       50.08       46.80      1.96 o
   7   9   0     1814.32     1820.34     25.54 o
   8   9   0        3.45        1.45      0.85 o
   9   9   0       42.49       41.21      1.84 o
  10   9   0        0.23        7.39      3.44 o
  11   9   0      194.42      196.80      4.84 o
  12   9   0        9.63       11.57      1.73 o
  13   9   0       38.81       43.31      2.38 o
  14   9   0       88.10       90.81      3.00 o
  15   9   0        0.38        0.73      1.28 o
  16   9   0        1.29        1.97      1.16 o
  17   9   0       11.71       11.11      1.40 o
  18   9   0       21.12       22.02      1.62 o
  19   9   0       49.00       55.35      3.18 o
  20   9   0        5.94        6.99      3.09 o
   0  10   0      136.57      154.89      4.12 o
   1  10   0      523.99      528.25      7.38 o
   2  10   0      128.89      142.54      3.22 o
   3  10   0      984.13     1007.32     14.10 o
   4  10   0      252.43      264.70      4.97 o
   5  10   0     1091.68     1130.14     16.20 o
   6  10   0       54.54       59.69      2.29 o
   7  10   0       45.57       38.21      1.80 o
   8  10   0       67.04       64.81      2.10 o
   9  10   0      182.06      164.48      4.04 o
  10  10   0       19.91       19.26      1.87 o
  11  10   0      148.12      132.43      3.45 o
  12  10   0       28.37       25.09      2.44 o
  13  10   0       65.02       60.94      3.33 o
  14  10   0        5.86        5.27      1.69 o
  15  10   0       12.69       12.10      1.49 o
  16  10   0        5.07        5.24      1.54 o
  17  10   0       48.28       59.26      2.52 o
  18  10   0       26.60       39.06      9.02 o
   1  11   0        6.59        6.42      1.34 o
   2  11   0       49.97       45.51      2.28 o
   3  11   0      259.36      268.31      4.87 o
   4  11   0       76.51       81.95      2.76 o
   5  11   0        1.10        1.60      1.09 o
   6  11   0      144.12      118.95      3.06 o
   7  11   0       33.17       27.02      2.38 o
   8  11   0      431.69      393.26      6.98 o
   9  11   0       17.78       18.91      2.14 o
  10  11   0       58.53       47.71      2.62 o
  11  11   0      372.61      364.76      8.14 o
  12  11   0       87.14       71.82      3.51 o
  13  11   0       12.65       11.43      2.30 o
  14  11   0        3.43        2.79      1.55 o
  15  11   0        4.49        3.78      1.47 o
  16  11   0       32.77       43.42      2.19 o
  17  11   0        5.78        3.67      1.47 o
   0  12   0      131.25      145.37      4.87 o
   1  12   0     1629.86     1491.96     24.47 o
   2  12   0     1711.94     1681.09     27.10 o
   3  12   0      980.55      963.04     14.99 o
   4  12   0      351.81      344.12      7.07 o
   5  12   0       26.68       24.07      2.16 o
   6  12   0        5.28        4.75      1.48 o
   7  12   0       10.78        7.61      1.54 o
   8  12   0       26.19       26.54      2.27 o
   9  12   0      125.54      118.83      3.18 o
  10  12   0        2.21        1.63      1.12 o
  11  12   0       58.89       58.50      2.23 o
  12  12   0        3.48        1.12      1.29 o
  13  12   0       24.55       23.93      1.98 o
  14  12   0       14.92       21.65      1.99 o
  15  12   0        8.70       10.47      1.44 o
  16  12   0        7.64        5.30      1.71 o
   1  13   0      161.58      158.05      3.62 o
   2  13   0      599.47      556.20      9.89 o
   3  13   0      693.88      676.14     11.76 o
   4  13   0       22.14       20.14      1.78 o
   5  13   0        5.18        4.37      1.38 o
   6  13   0       81.93       89.91      3.02 o
   7  13   0        1.77        1.18      1.14 o
   8  13   0       40.36       37.24      2.69 o
   9  13   0       88.91       82.08      3.44 o
  10  13   0        4.19        1.97      1.31 o
  11  13   0       12.25        6.61      2.26 o
  12  13   0       35.69       35.12      4.06 o
  13  13   0      104.72      101.43      3.36 o
  14  13   0        3.92        2.41      1.89 o
   0  14   0      579.33      567.11     18.52 o
   1  14   0        0.34        1.10      1.41 o
   2  14   0        3.06        3.70      1.21 o
   3  14   0       53.57       51.05      2.49 o
   4  14   0      297.20      283.49      5.90 o
   5  14   0      170.15      166.42      3.43 o
   6  14   0      187.29      185.53      3.84 o
   7  14   0        0.16       -0.12      0.77 o
   8  14   0        4.49        3.14      1.26 o
   9  14   0      122.15      121.30      3.45 o
  10  14   0       45.88       46.52      2.77 o
  11  14   0       36.96       39.25      2.17 o
  12  14   0       29.67       28.12      2.75 o
   1  15   0        9.00        7.11      2.67 o
   2  15   0      179.63      183.01      8.17 o
   3  15   0       31.31       29.58      1.89 o
   4  15   0        8.41        8.69      1.48 o
   5  15   0        8.71        5.67      1.59 o
   6  15   0       27.22       21.71      1.74 o
   7  15   0        0.13        0.69      1.29 o
   8  15   0       29.61       29.31      2.31 o
   9  15   0       52.66       51.57      3.09 o
   0  16   0      326.16      287.39     10.42 o
   1  16   0      105.65       92.72      4.64 o
   2  16   0      207.14      187.03      6.24 o
   3  16   0      110.33       86.81      7.95 o
   2   0   1     4573.91     4367.80     37.36 o
   4   0   1      790.22      741.65      6.64 o
   6   0   1     1810.12     1838.75     13.45 o
   8   0   1     5364.98     5124.89     46.81 o
  10   0   1     7079.40     7012.22     74.49 o
  12   0   1      261.83      261.36      3.20 o
  14   0   1       16.72       11.98      0.93 o
  16   0   1       22.27       23.10      1.77 o
  18   0   1      569.19      557.13      9.48 o
  20   0   1        0.70        2.09      1.13 o
  22   0   1      142.29      132.22      4.51 o
  24   0   1        2.68        1.89      1.64 o
   0   1   1    12233.86    13232.32    141.17 o
   1   1   1     5561.60     5319.55     34.22 o
   2   1   1    13404.04    13811.72    106.13 o
   3   1   1     1310.29     1183.33      6.58 o
   4   1   1     2121.19     1931.89     10.29 o
   5   1   1     2061.97     1954.95     10.21 o
   6   1   1      384.08      375.64      2.06 o
   7   1   1      232.55      238.69      1.39 o
   8   1   1      663.43      658.49      3.43 o
   9   1   1      678.33      766.05      3.99 o
  10   1   1      561.02      657.63      3.54 o
  11   1   1      422.84      482.59      3.13 o
  12   1   1       55.35       55.25      0.96 o
  13   1   1      106.93      111.57      1.10 o
  14   1   1       95.29       99.65      1.38 o
  15   1   1       26.08       15.62      1.08 o
  16   1   1       10.98        8.65      0.96 o
  17   1   1      277.16      246.19      3.75 o
  18   1   1       20.83       14.62      1.13 o
  19   1   1      215.17      184.76      3.15 o
  20   1   1      126.35      113.46      2.31 o
  21   1   1       65.50       62.71      1.99 o
  22   1   1       37.63       37.89      1.60 o
  23   1   1       39.45       46.60      1.61 o
   1   2   1     1474.75     1346.19      7.74 o
   2   2   1      481.52      501.57      3.39 o
   3   2   1     2166.91     1940.75     11.41 o
   4   2   1      215.48      223.34      1.48 o
   5   2   1       52.91       58.04      0.69 o
   6   2   1      144.94      136.45      0.95 o
   7   2   1      482.57      476.98      2.49 o
   8   2   1       59.86       49.62      0.50 o
   9   2   1      677.20      766.14      3.81 o
  10   2   1      460.38      531.84      2.87 o
  11   2   1      282.12      317.70      1.96 o
  12   2   1        2.06        4.02      0.40 o
  13   2   1       47.35       44.03      0.85 o
  14   2   1       28.19       27.83      0.89 o
  15   2   1      184.60      155.26      2.19 o
  16   2   1       13.95       13.17      1.02 o
  17   2   1      340.30      301.80      3.58 o
  18   2   1      147.20      127.61      2.43 o
  19   2   1      285.79      254.70      3.58 o
  20   2   1       67.91       65.82      1.90 o
  21   2   1       76.38       74.36      1.91 o
  22   2   1        9.11       10.09      1.52 o
  23   2   1       44.09       46.69      1.66 o
   0   3   1     3313.42     3214.86     29.87 o
   1   3   1     3328.41     3082.36     20.56 o
   2   3   1     2255.26     2167.77     12.53 o
   3   3   1     1321.14     1296.71      6.99 o
   4   3   1      941.27      989.50      5.34 o
   5   3   1      714.37      741.09      3.89 o
   6   3   1       18.98       18.65      0.39 o
   7   3   1      289.49      273.88      1.61 o
   8   3   1      527.82      522.03      2.74 o
   9   3   1      191.65      210.57      1.34 o
  10   3   1      711.54      672.92      3.64 o
  11   3   1       36.79       55.61      0.74 o
  12   3   1       38.03       42.64      0.76 o
  13   3   1      315.81      329.02      2.62 o
  14   3   1       26.04       26.06      1.02 o
  15   3   1       95.01       83.52      1.55 o
  16   3   1       54.17       52.49      1.44 o
  17   3   1       93.30       88.90      2.02 o
  18   3   1       62.45       67.68      1.85 o
  19   3   1       50.57       56.76      1.80 o
  20   3   1       26.92       25.40      1.39 o
  21   3   1       47.37       43.18      1.43 o
  22   3   1        4.75        3.21      0.78 o
  23   3   1        2.33        2.31      0.92 o
   1   4   1     1168.46     1199.79      7.06 o
   2   4   1     1097.88     1151.40      6.68 o
   3   4   1      904.98      919.96      5.01 o
   4   4   1      896.78      940.89      5.02 o
   5   4   1       74.46       82.73      0.86 o
   6   4   1      268.54      288.35      1.78 o
   7   4   1      404.59      423.76      2.40 o
   8   4   1      378.67      412.54      2.70 o
   9   4   1      481.35      535.28      3.03 o
  10   4   1      650.69      735.01      4.35 o
  11   4   1      126.98      143.95      1.34 o
  12   4   1      410.65      458.18      3.65 o
  13   4   1      232.59      221.29      2.38 o
  14   4   1      132.42      123.53      1.79 o
  15   4   1      237.80      226.86      2.81 o
  16   4   1      479.95      456.68      4.64 o
  17   4   1       63.28       53.78      1.62 o
  18   4   1       23.96       21.57      1.29 o
  19   4   1      106.17      118.86      2.29 o
  20   4   1       75.76       71.94      1.70 o
  21   4   1       87.30       94.53      1.91 o
  22   4   1       30.02       36.66      1.55 o
  23   4   1       58.70       74.91      2.66 o
   0   5   1     2004.48     2092.46     19.36 o
   1   5   1     1169.74     1196.24      7.41 o
   2   5   1      255.89      272.88      1.85 o
   3   5   1     2355.51     2343.27     15.15 o
   4   5   1     1846.46     2022.57     12.19 o
   5   5   1      260.39      294.08      1.79 o
   6   5   1      181.05      194.58      1.46 o
   7   5   1       39.26       53.74      0.73 o
   8   5   1      801.39      842.58      4.51 o
   9   5   1     1717.01     1804.51     11.18 o
  10   5   1        6.74        9.61      0.54 o
  11   5   1      557.24      560.37      4.02 o
  12   5   1      168.18      174.25      2.18 o
  13   5   1     1219.51     1153.81     10.29 o
  14   5   1     1078.51     1056.90     10.00 o
  15   5   1      854.70      873.76      8.07 o
  16   5   1      486.85      506.71      5.31 o
  17   5   1      115.89      115.08      2.01 o
  18   5   1      176.58      181.26      2.83 o
  19   5   1        6.40        7.45      1.09 o
  20   5   1       12.52       14.18      1.16 o
  21   5   1       35.40       39.95      1.36 o
  22   5   1       12.56        9.57      1.14 o
   1   6   1      190.71      210.39      1.85 o
   2   6   1      434.38      374.62      2.72 o
   3   6   1     1874.18     2145.66     14.05 o
   4   6   1      146.83      160.21      1.13 o
   5   6   1     2398.01     2682.80     17.90 o
   6   6   1      102.11       94.38      0.95 o
   7   6   1      107.50      127.33      1.05 o
   8   6   1      104.81      134.74      1.28 o
   9   6   1      469.00      495.45      3.17 o
  10   6   1      544.74      582.29      4.49 o
  11   6   1      611.46      589.29      4.89 o
  12   6   1      101.62      106.19      1.90 o
  13   6   1      284.25      296.89      3.37 o
  14   6   1       17.88       17.91      1.42 o
  15   6   1      352.00      340.75      3.82 o
  16   6   1      300.69      286.10      3.40 o
  17   6   1      211.42      222.17      2.95 o
  18   6   1      332.86      330.19      3.67 o
  19   6   1       95.23       97.79      1.80 o
  20   6   1        9.10        5.29      0.93 o
  21   6   1       69.07       73.69      1.75 o
  22   6   1        5.45        2.20      1.03 o
   0   7   1     1976.40     2345.04     24.25 o
   1   7   1      959.72      958.99      6.46 o
   2   7   1      720.15      789.42      5.29 o
   3   7   1      227.21      198.70      1.62 o
   4   7   1      445.45      476.41      3.07 o
   5   7   1      175.82      201.58      1.61 o
   6   7   1      433.29      480.61      3.28 o
   7   7   1      388.79      343.65      2.53 o
   8   7   1      210.66      208.26      1.98 o
   9   7   1      123.83      138.43      1.57 o
  10   7   1       68.84       75.84      1.44 o
  11   7   1       36.43       39.54      1.27 o
  12   7   1      755.86      739.08      7.78 o
  13   7   1      196.24      202.50      3.02 o
  14   7   1      228.45      220.95      3.07 o
  15   7   1      201.64      189.71      2.65 o
  16   7   1      327.93      342.05      3.97 o
  17   7   1       13.99       16.39      1.12 o
  18   7   1       12.81       15.06      1.02 o
  19   7   1        6.14        3.65      0.68 o
  20   7   1       31.49       36.47      1.58 o
  21   7   1       61.39       72.27      2.34 o
   1   8   1      508.63      561.87      4.09 o
   2   8   1       74.86       76.16      1.03 o
   3   8   1       12.47       12.12      0.90 o
   4   8   1      163.74      184.79      1.79 o
   5   8   1       73.21       77.60      1.15 o
   6   8   1       13.03       16.93      0.92 o
   7   8   1       18.68       14.82      0.75 o
   8   8   1       23.95       23.81      0.98 o
   9   8   1       62.68       70.47      1.43 o
  10   8   1       29.44       32.81      1.39 o
  11   8   1      540.30      548.43      5.52 o
  12   8   1       52.17       58.70      1.54 o
  13   8   1       79.45       91.00      1.98 o
  14   8   1       18.57       19.58      1.15 o
  15   8   1       18.93       17.45      1.14 o
  16   8   1       97.99       98.63      2.02 o
  17   8   1      122.61      119.92      2.17 o
  18   8   1       14.70       15.61      1.01 o
  19   8   1       99.86      114.41      2.54 o
  20   8   1        1.63        1.33      1.14 o
   0   9   1     1023.21     1060.72     12.20 o
   1   9   1      100.51      108.86      1.42 o
   2   9   1      267.13      285.98      4.45 o
   3   9   1      327.17      314.01      4.19 o
   4   9   1      160.18      156.32      1.98 o
   5   9   1      306.58      316.70      3.45 o
   6   9   1       97.06      111.70      1.97 o
   7   9   1      164.94      168.16      2.44 o
   8   9   1      101.97       93.00      2.01 o
   9   9   1      382.97      378.13      4.32 o
  10   9   1      157.56      137.82      2.38 o
  11   9   1       27.75       25.20      1.38 o
  12   9   1       16.08       14.19      1.38 o
  13   9   1       30.13       27.95      1.57 o
  14   9   1       39.64       38.54      1.58 o
  15   9   1       17.59       19.04      1.22 o
  16   9   1        7.78        9.91      1.12 o
  17   9   1        5.58        5.78      1.05 o
  18   9   1        2.62        2.13      0.86 o
  19   9   1        3.18        6.81      2.08 o
   1  10   1      146.22      155.99      2.38 o
   2  10   1       13.04       23.20      1.16 o
   3  10   1      311.03      291.89      3.36 o
   4  10   1      383.39      405.19      5.13 o
   5  10   1      163.65      179.49      2.56 o
   6  10   1      155.66      155.32      2.48 o
   7  10   1      197.05      197.51      2.81 o
   8  10   1      111.26      113.60      2.10 o
   9  10   1       13.26       12.99      1.02 o
  10  10   1       43.24       37.64      1.39 o
  11  10   1      188.93      174.00      2.89 o
  12  10   1       30.82       25.99      1.90 o
  13  10   1       24.04       20.71      1.56 o
  14  10   1       20.53       19.43      1.26 o
  15  10   1        7.53        9.28      1.25 o
  16  10   1       98.59      103.81      2.29 o
  17  10   1        1.44        1.17      0.83 o
  18  10   1      188.89      218.36      4.11 o
   0  11   1     3070.29     3108.55     53.57 o
   1  11   1      858.89      861.20      9.75 o
   2  11   1      914.64      915.94     10.62 o
   3  11   1      140.01      147.55      2.69 o
   4  11   1      114.25      114.21      2.30 o
   5  11   1      175.93      160.35      2.57 o
   6  11   1       39.39       35.13      1.39 o
   7  11   1        3.84        3.42      0.86 o
   8  11   1       16.43       12.74      1.12 o
   9  11   1       38.74       29.43      1.35 o
  10  11   1      253.62      225.34      3.13 o
  11  11   1        1.48        2.52      0.95 o
  12  11   1       11.88       11.98      1.07 o
  13  11   1       24.43       22.79      1.18 o
  14  11   1       70.99       68.26      1.76 o
  15  11   1        8.88        7.72      1.31 o
  16  11   1       59.11       67.60      2.13 o
  17  11   1        1.48        0.85      0.96 o
   1  12   1      410.32      404.61      5.36 o
   2  12   1       44.81       42.93      1.99 o
   3  12   1       64.42       60.47      1.98 o
   4  12   1       42.17       40.83      1.69 o
   5  12   1       11.66       11.45      1.21 o
   6  12   1       94.25       84.22      1.91 o
   7  12   1      110.57      104.85      1.95 o
   8  12   1      174.86      154.20      2.51 o
   9  12   1       92.56       86.70      2.13 o
  10  12   1       44.72       37.43      1.41 o
  11  12   1       55.16       50.44      1.61 o
  12  12   1       35.66       28.92      1.56 o
  13  12   1       50.80       44.73      1.70 o
  14  12   1       15.94       14.56      1.19 o
  15  12   1       18.99       23.38      1.49 o
   0  13   1      327.51      308.13      6.28 o
   1  13   1       37.20       35.98      1.92 o
   2  13   1       33.08       27.45      1.82 o
   3  13   1       43.94       44.55      1.71 o
   4  13   1       78.64       69.78      1.96 o
   5  13   1       57.71       59.81      2.03 o
   6  13   1       75.43       69.32      1.65 o
   7  13   1       54.88       52.08      1.49 o
   8  13   1       61.15       59.98      1.76 o
   9  13   1       18.29       17.68      1.38 o
  10  13   1       85.23       81.08      2.56 o
  11  13   1       15.11        9.95      1.28 o
  12  13   1        2.61        1.81      0.97 o
  13  13   1       33.55       35.07      2.00 o
  14  13   1        9.10        5.71      1.63 o
   1  14   1       32.99       30.76      1.73 o
   2  14   1      133.82      132.07      2.83 o
   3  14   1       24.69       20.36      1.52 o
   4  14   1       26.03       27.22      1.28 o
   5  14   1       19.92       21.04      1.16 o
   6  14   1       74.72       67.28      1.99 o
   7  14   1       60.43       65.46      1.68 o
   8  14   1       18.66       18.20      1.12 o
   9  14   1       37.06       39.55      1.59 o
  10  14   1       25.03       23.30      1.62 o
  11  14   1        3.91        3.19      1.17 o
   0  15   1      270.36      254.29      8.13 o
   1  15   1      218.42      195.21      4.59 o
   2  15   1       64.54       59.89      2.04 o
   3  15   1       23.79       21.33      1.48 o
   4  15   1       30.65       25.39      1.54 o
   5  15   1       15.73       11.73      0.85 o
   6  15   1        9.84        7.27      0.88 o
   7  15   1       14.88       15.15      1.08 o
   8  15   1       33.51       29.90      1.73 o
   1  16   1        1.14       -0.45      1.10 o
   2  16   1       27.87       28.99      1.95 o
   0   0   2    31172.30    36470.41    784.05 o
   2   0   2     8228.40     8377.86     81.09 o
   4   0   2     1002.84      951.97      7.18 o
   6   0   2     2192.97     2176.35     17.37 o
   8   0   2     1266.22     1322.02     10.30 o
  10   0   2     1037.41     1071.04      9.09 o
  12   0   2       38.58       55.05      1.25 o
  14   0   2      955.00      933.39     11.60 o
  16   0   2     1741.66     1713.15     27.80 o
  18   0   2      356.92      353.71      8.36 o
  20   0   2       90.48       82.30      3.28 o
  22   0   2       80.85       71.64      3.17 o
   1   1   2    15842.99    16565.72    156.93 o
   2   1   2      143.92      145.60      1.10 o
   3   1   2    18143.23    18721.45    163.80 o
   4   1   2      744.23      760.56      3.62 o
   5   1   2      611.39      596.22      2.85 o
   6   1   2      895.25      985.03      5.06 o
   7   1   2     2060.44     2115.54     12.10 o
   8   1   2      429.15      453.71      2.36 o
   9   1   2      101.64       88.35      0.74 o
  10   1   2     1285.74     1384.23      7.46 o
  11   1   2      146.48      182.18      1.13 o
  12   1   2      133.58      151.90      1.42 o
  13   1   2      184.11      161.68      1.73 o
  14   1   2      177.04      160.70      2.48 o
  15   1   2      652.89      640.87      7.19 o
  16   1   2       55.23       55.56      2.05 o
  17   1   2      682.81      649.66      7.69 o
  18   1   2      296.77      274.21      4.04 o
  19   1   2       84.72       76.77      2.34 o
  20   1   2       29.05       25.19      1.55 o
  21   1   2       36.07       31.35      1.75 o
  22   1   2        4.97       11.85      2.01 o
  23   1   2       11.96        9.06      1.28 o
   0   2   2     2494.12     2319.48     19.64 o
   1   2   2      559.75      602.49      3.15 o
   2   2   2     1315.43     1302.54      6.55 o
   3   2   2     5841.85     5474.67     35.86 o
   4   2   2        1.83        4.31      0.32 o
   5   2   2      492.74      468.06      2.19 o
   6   2   2      876.34      837.38      4.20 o
   7   2   2      741.48      856.44      4.48 o
   8   2   2     1278.97     1407.12      7.71 o
   9   2   2      154.92      179.01      1.19 o
  10   2   2       43.03       34.48      0.54 o
  11   2   2      810.96      817.34      4.42 o
  12   2   2       39.41       28.81      0.71 o
  13   2   2      920.60      898.13      7.58 o
  14   2   2       85.72       77.89      1.68 o
  15   2   2      365.31      363.56      4.24 o
  16   2   2       31.06       36.98      2.51 o
  17   2   2      248.75      252.95      3.61 o
  18   2   2      106.97      101.33      2.13 o
  19   2   2      217.81      200.77      3.20 o
  20   2   2       58.27       53.49      1.72 o
  21   2   2       12.83       14.34      1.29 o
  22   2   2       11.47        9.78      1.09 o
  23   2   2      129.93      153.15      2.99 o
   1   3   2     1244.22     1189.86      6.13 o
   2   3   2     2258.30     2101.20     11.88 o
   3   3   2      452.79      453.18      2.41 o
   4   3   2      218.51      204.29      1.18 o
   5   3   2        4.25        5.81      0.39 o
   6   3   2      110.87      121.56      1.04 o
   7   3   2     1200.02     1148.06      6.34 o
   8   3   2     1295.53     1303.19      7.53 o
   9   3   2      185.58      158.65      1.30 o
  10   3   2      194.52      198.01      1.41 o
  11   3   2      631.56      617.73      3.80 o
  12   3   2        8.56        9.50      0.64 o
  13   3   2      125.65      135.79      2.22 o
  14   3   2      288.33      256.36      3.20 o
  15   3   2      431.04      442.87      5.10 o
  16   3   2      310.71      307.28      4.01 o
  17   3   2      510.48      504.98      5.92 o
  18   3   2      239.56      217.21      3.89 o
  19   3   2       37.22       34.31      1.56 o
  20   3   2        6.66        6.51      0.95 o
  21   3   2        8.88        5.63      1.20 o
  22   3   2       17.59       28.01      1.99 o
  23   3   2        2.08        0.49      0.89 o
   0   4   2      891.45      911.00      7.41 o
   1   4   2      156.85      167.33      1.20 o
   2   4   2       17.84       20.77      0.44 o
   3   4   2       60.75       61.11      0.94 o
   4   4   2       12.11       16.21      0.49 o
   5   4   2      229.15      288.93      1.91 o
   6   4   2      263.90      283.69      1.88 o
   7   4   2      288.50      266.54      1.69 o
   8   4   2       12.06        8.64      0.40 o
   9   4   2      823.25      889.34      5.01 o
  10   4   2        0.95        4.46      0.65 o
  11   4   2      359.54      307.77      2.29 o
  12   4   2       12.68       12.59      0.72 o
  13   4   2      254.95      291.98      3.38 o
  14   4   2     1172.25     1165.46     15.65 o
  15   4   2      903.90      918.04     10.20 o
  16   4   2      709.59      718.23      8.44 o
  17   4   2      315.27      327.11      4.34 o
  18   4   2      261.07      268.65      3.61 o
  19   4   2       65.55       63.88      2.07 o
  20   4   2       60.85       53.45      1.52 o
  21   4   2       80.86       80.16      2.01 o
  22   4   2       69.99       64.02      2.16 o
   1   5   2      182.33      179.08      1.52 o
   2   5   2     1043.73     1091.53      6.58 o
   3   5   2      517.56      476.16      2.98 o
   4   5   2      854.86      981.22      5.85 o
   5   5   2      912.25      932.95      5.57 o
   6   5   2      292.39      298.26      1.94 o
   7   5   2      543.40      646.14      3.84 o
   8   5   2      268.50      286.88      3.07 o
   9   5   2      519.58      519.12      3.09 o
  10   5   2       46.92       46.73      0.72 o
  11   5   2      159.84      159.91      1.72 o
  12   5   2       75.10       72.50      1.69 o
  13   5   2      686.39      684.78      7.18 o
  14   5   2      588.12      589.63      6.78 o
  15   5   2      161.40      162.04      2.89 o
  16   5   2      270.76      270.81      3.74 o
  17   5   2      480.38      481.94      5.79 o
  18   5   2      123.23      125.10      2.49 o
  19   5   2      235.37      221.25      3.89 o
  20   5   2       11.84        8.39      1.05 o
  21   5   2        5.88        2.49      0.83 o
  22   5   2       21.97       26.93      1.75 o
   0   6   2      339.56      371.52      3.52 o
   1   6   2       37.55       43.67      0.77 o
   2   6   2      328.82      307.44      2.08 o
   3   6   2      377.47      427.76      3.54 o
   4   6   2      102.14       92.60      1.19 o
   5   6   2      342.29      367.86      2.64 o
   6   6   2      445.47      439.55      2.84 o
   7   6   2      179.09      204.17      1.57 o
   8   6   2      688.63      669.01      4.60 o
   9   6   2      838.17      825.78      6.19 o
  10   6   2      144.21      125.87      1.53 o
  11   6   2      286.07      283.50      3.24 o
  12   6   2      295.49      274.32      3.29 o
  13   6   2     1308.52     1343.13     14.17 o
  14   6   2      167.50      156.97      2.97 o
  15   6   2     1024.59     1001.19     10.05 o
  16   6   2       33.19       31.86      1.47 o
  17   6   2       21.10       23.70      1.30 o
  18   6   2       84.18       84.16      1.83 o
  19   6   2       87.20       92.32      1.92 o
  20   6   2       55.39       51.54      1.62 o
  21   6   2       10.91       15.14      1.69 o
   1   7   2        4.17        7.90      0.47 o
   2   7   2       62.68       42.80      0.73 o
   3   7   2       89.58       86.87      1.08 o
   4   7   2      963.92      967.83      6.21 o
   5   7   2      471.98      460.01      3.24 o
   6   7   2     2722.35     2964.16     22.63 o
   7   7   2       18.51       15.02      0.62 o
   8   7   2       38.35       44.53      1.10 o
   9   7   2       51.56       51.70      1.33 o
  10   7   2       22.32       25.59      1.32 o
  11   7   2       27.96       30.74      1.47 o
  12   7   2      178.40      183.84      3.02 o
  13   7   2      231.44      241.84      4.53 o
  14   7   2      410.12      403.58      4.89 o
  15   7   2      152.39      150.30      2.65 o
  16   7   2     1015.86     1087.31     11.91 o
  17   7   2       84.54       87.97      2.05 o
  18   7   2       71.73       73.96      1.74 o
  19   7   2        2.66        2.28      0.97 o
  20   7   2       52.39       52.97      1.82 o
  21   7   2       21.08       27.05      1.74 o
   0   8   2      292.70      269.74      4.84 o
   1   8   2       52.72       62.58      0.89 o
   2   8   2        9.99        7.19      0.55 o
   3   8   2        7.70       11.68      0.62 o
   4   8   2      389.31      343.64      2.72 o
   5   8   2        3.13        2.70      0.50 o
   6   8   2       24.71       19.60      0.69 o
   7   8   2       26.19       28.25      1.05 o
   8   8   2       21.67       22.15      1.27 o
   9   8   2        6.45        4.10      0.75 o
  10   8   2       39.85       44.44      1.56 o
  11   8   2      197.91      214.78      3.56 o
  12   8   2       18.80       19.27      1.41 o
  13   8   2      151.90      143.42      3.39 o
  14   8   2      810.93      834.34     10.64 o
  15   8   2      981.35      994.06     11.98 o
  16   8   2       33.94       41.25      2.62 o
  17   8   2      193.32      201.29      2.89 o
  18   8   2       22.47       24.21      1.35 o
  19   8   2        3.15        1.10      0.75 o
  20   8   2       12.91        7.95      1.63 o
   1   9   2       32.29       41.16      1.09 o
   2   9   2        9.10        9.72      0.75 o
   3   9   2       36.92       34.05      1.14 o
   4   9   2       68.67       65.92      1.36 o
   5   9   2       80.84       93.39      2.57 o
   6   9   2       30.42       36.85      1.21 o
   7   9   2       44.44       49.13      1.43 o
   8   9   2       74.11       72.46      1.67 o
   9   9   2       91.84       96.05      1.80 o
  10   9   2      279.43      273.27      3.61 o
  11   9   2       34.49       34.54      1.38 o
  12   9   2      112.76      106.48      2.07 o
  13   9   2      151.69      152.99      2.63 o
  14   9   2      101.54      105.94      2.34 o
  15   9   2       75.31       82.75      1.96 o
  16   9   2      205.65      225.50      3.41 o
  17   9   2       49.08       53.87      1.78 o
  18   9   2       68.47       65.40      1.90 o
  19   9   2      140.38      137.49      3.52 o
   0  10   2      294.38      309.73      6.90 o
   1  10   2       31.48       26.51      1.22 o
   2  10   2      113.73      103.96      1.85 o
   3  10   2      227.44      229.63      2.75 o
   4  10   2      112.26       95.52      2.01 o
   5  10   2       49.94       47.18      1.51 o
   6  10   2       36.80       33.19      1.24 o
   7  10   2       21.39       25.63      1.32 o
   8  10   2       24.13       25.17      1.24 o
   9  10   2       70.43       59.85      1.62 o
  10  10   2      119.13      111.14      2.37 o
  11  10   2      190.04      187.12      3.11 o
  12  10   2      142.00      131.85      2.54 o
  13  10   2       21.65       24.45      1.58 o
  14  10   2       49.54       55.27      2.05 o
  15  10   2       21.07       23.15      1.65 o
  16  10   2       28.38       32.12      1.58 o
  17  10   2       46.43       51.78      1.97 o
  18  10   2        2.79        2.98      1.16 o
   1  11   2      525.82      502.47      5.74 o
   2  11   2       73.46       69.82      1.72 o
   3  11   2      151.00      135.31      2.36 o
   4  11   2       52.73       54.71      1.58 o
   5  11   2       15.42       13.96      1.05 o
   6  11   2      167.75      162.14      2.51 o
   7  11   2      158.78      157.82      2.65 o
   8  11   2      173.77      166.73      2.52 o
   9  11   2       44.18       55.09      3.61 o
  10  11   2      181.85      179.26      3.10 o
  11  11   2        1.25        1.10      0.82 o
  12  11   2        8.38        8.07      1.05 o
  13  11   2       42.87       40.40      1.50 o
  14  11   2       93.12      108.59      2.61 o
  15  11   2       90.09      101.63      2.37 o
  16  11   2      117.25      128.40      2.89 o
   0  12   2      343.42      349.79      6.31 o
   1  12   2        2.13        5.24      1.09 o
   2  12   2      198.46      205.21      3.51 o
   3  12   2       55.67       55.94      1.91 o
   4  12   2       23.20       24.39      1.48 o
   5  12   2      182.78      172.28      2.83 o
   6  12   2      130.61      123.11      2.25 o
   7  12   2       30.16       30.35      1.43 o
   8  12   2       67.42       67.17      1.72 o
   9  12   2       34.55       32.96      1.44 o
  10  12   2       21.27       19.41      1.21 o
  11  12   2        0.90        0.75      0.75 o
  12  12   2       26.74       27.71      1.54 o
  13  12   2      148.07      155.74      2.91 o
  14  12   2       50.80       56.02      2.16 o
  15  12   2      178.53      185.11      3.99 o
   1  13   2      212.14      219.04      3.43 o
   2  13   2        5.06        3.66      1.12 o
   3  13   2      188.75      192.06      3.30 o
   4  13   2        7.42        7.02      1.07 o
   5  13   2        8.59        8.43      1.16 o
   6  13   2        4.53        4.76      0.92 o
   7  13   2       23.69       23.30      1.20 o
   8  13   2       69.28       66.46      1.61 o
   9  13   2       15.06       11.36      1.28 o
  10  13   2       43.83       45.34      2.75 o
  11  13   2       24.31       28.58      1.45 o
  12  13   2       27.63       32.18      2.24 o
  13  13   2       73.58       78.77      2.77 o
   0  14   2        2.29        1.64      1.18 o
   1  14   2        6.64        7.53      1.34 o
   2  14   2        3.26        2.66      1.00 o
   3  14   2        0.34        0.09      0.89 o
   4  14   2       23.54       24.36      1.38 o
   5  14   2        3.62        2.54      0.77 o
   6  14   2       62.22       62.69      1.56 o
   7  14   2        3.52        1.28      0.76 o
   8  14   2       32.54       27.42      1.18 o
   9  14   2       11.59       10.96      1.44 o
  10  14   2        9.75        7.96      1.64 o
   1  15   2        2.81        0.52      0.69 o
   2  15   2       19.67       19.10      1.32 o
   3  15   2        2.02        2.00      0.90 o
   4  15   2       30.34       29.47      1.57 o
   5  15   2       40.21       38.63      1.53 o
   6  15   2       49.85       49.23      2.04 o
   7  15   2       46.83       46.79      4.23 o
   2   0   3     1923.45     2031.35     16.56 o
   4   0   3     2577.91     2951.02     23.91 o
   6   0   3     2017.02     2225.70     17.77 o
   8   0   3      464.99      441.98      3.54 o
  10   0   3      900.32      915.27      8.44 o
  12   0   3      749.64      688.99      7.75 o
  14   0   3     1196.01     1163.91     17.78 o
  16   0   3      682.73      649.92     12.27 o
  18   0   3       77.69       72.62      2.69 o
  20   0   3      219.76      204.00      4.87 o
  22   0   3       59.68       63.91      2.51 o
   0   1   3     1781.32     1679.90     15.27 o
   1   1   3      227.73      227.15      1.35 o
   2   1   3     6308.50     6207.95     42.23 o
   3   1   3      268.08      252.59      1.56 o
   4   1   3        1.77        3.47      0.42 o
   5   1   3     3313.87     3359.06     21.02 o
   6   1   3     1205.41     1247.37      6.60 o
   7   1   3       93.01       92.73      0.82 o
   8   1   3      214.58      185.74      1.36 o
   9   1   3     1202.38     1285.41      7.54 o
  10   1   3      228.67      211.61      1.73 o
  11   1   3       82.84       85.66      1.22 o
  12   1   3      564.39      542.08      4.76 o
  13   1   3      241.73      239.96      3.54 o
  14   1   3      100.29       89.68      2.19 o
  15   1   3      254.03      225.04      3.86 o
  16   1   3       68.58       69.91      2.19 o
  17   1   3      126.90      126.30      2.92 o
  18   1   3       51.71       46.72      1.89 o
  19   1   3       24.94       24.57      1.37 o
  20   1   3        3.63        0.95      0.87 o
  21   1   3        5.87        4.94      0.98 o
  22   1   3       18.72       20.05      1.53 o
   1   2   3     3473.07     3478.68     23.10 o
   2   2   3      117.28      120.82      1.00 o
   3   2   3      170.56      180.25      1.15 o
   4   2   3      321.63      346.81      1.94 o
   5   2   3     1679.34     1769.59      9.27 o
   6   2   3      378.74      385.97      2.04 o
   7   2   3     2459.54     2728.05     17.53 o
   8   2   3      196.99      220.17      1.63 o
   9   2   3      369.02      379.24      2.44 o
  10   2   3      314.08      303.09      1.99 o
  11   2   3      828.52      813.30      5.50 o
  12   2   3      223.36      219.32      2.33 o
  13   2   3      514.89      489.63      5.23 o
  14   2   3      134.94      127.26      2.86 o
  15   2   3      202.32      204.05      3.38 o
  16   2   3       35.86       35.16      1.68 o
  17   2   3      208.18      206.86      4.91 o
  18   2   3      119.64      118.59      2.83 o
  19   2   3        3.05        2.83      1.00 o
  20   2   3       79.49       75.20      2.20 o
  21   2   3        8.80        5.90      1.14 o
  22   2   3       33.00       41.19      1.75 o
   0   3   3     1092.51     1271.74      9.87 o
   1   3   3      384.84      352.29      2.45 o
   2   3   3      473.57      454.02      3.32 o
   3   3   3      556.68      549.73      3.01 o
   4   3   3      210.80      203.15      1.18 o
   5   3   3      589.26      585.20      2.93 o
   6   3   3     1222.29     1268.78      6.88 o
   7   3   3       46.08       38.48      0.75 o
   8   3   3      225.92      200.80      1.60 o
   9   3   3       16.28       17.43      0.67 o
  10   3   3       15.50       11.27      0.56 o
  11   3   3      241.07      231.57      2.01 o
  12   3   3       28.89       26.72      1.02 o
  13   3   3      327.81      325.98      4.18 o
  14   3   3      655.13      606.52      7.44 o
  15   3   3     1017.28     1030.10     18.83 o
  16   3   3       35.86       37.07      1.61 o
  17   3   3       48.84       45.03      1.57 o
  18   3   3       66.27       65.01      1.80 o
  19   3   3       59.37       50.97      1.99 o
  20   3   3        8.53        8.47      1.25 o
  21   3   3       50.44       50.47      1.80 o
  22   3   3       50.85       52.57      1.85 o
   1   4   3       99.04       98.27      0.84 o
   2   4   3       96.40      100.99      0.88 o
   3   4   3      103.14      117.51      0.83 o
   4   4   3     2332.42     2467.92     15.55 o
   5   4   3     2715.23     2957.88     19.80 o
   6   4   3     1400.59     1522.92      9.23 o
   7   4   3      306.38      343.11      2.30 o
   8   4   3      481.73      471.56      3.19 o
   9   4   3        4.80        7.77      0.55 o
  10   4   3       55.66       47.86      0.98 o
  11   4   3       31.53       28.88      0.95 o
  12   4   3      100.63       90.94      1.69 o
  13   4   3      762.91      748.24      8.15 o
  14   4   3     1410.36     1438.41     16.36 o
  15   4   3       15.31       15.83      1.38 o
  16   4   3       29.73       30.28      1.81 o
  17   4   3      379.45      391.25      5.01 o
  18   4   3       75.87       77.39      2.08 o
  19   4   3       26.89       34.31      1.60 o
  20   4   3       10.53        7.30      1.05 o
  21   4   3        9.30        7.11      1.20 o
  22   4   3       12.29       11.80      1.51 o
   0   5   3      337.86      330.32      3.44 o
   1   5   3      461.12      524.49      3.54 o
   2   5   3      348.25      350.99      2.27 o
   3   5   3      967.64     1093.07      6.53 o
   4   5   3      331.97      341.59      2.37 o
   5   5   3      164.17      195.14      1.74 o
   6   5   3      256.69      277.34      2.11 o
   7   5   3      461.29      449.99      3.28 o
   8   5   3      224.66      222.49      2.03 o
   9   5   3      157.22      154.03      1.69 o
  10   5   3       17.63       23.23      0.87 o
  11   5   3      134.46      138.54      2.01 o
  12   5   3      762.86      789.99      8.32 o
  13   5   3      691.81      690.14      8.78 o
  14   5   3       79.42       80.46      2.29 o
  15   5   3      396.38      402.52      5.21 o
  16   5   3       44.65       48.18      1.89 o
  17   5   3       20.13       22.35      1.44 o
  18   5   3       21.71       22.78      1.37 o
  19   5   3       35.10       38.22      1.43 o
  20   5   3       30.71       38.69      1.47 o
  21   5   3       22.89       29.64      1.95 o
   1   6   3        1.72        4.56      0.63 o
   2   6   3       75.37       89.02      1.03 o
   3   6   3      418.80      464.12      3.22 o
   4   6   3      434.50      485.60      3.19 o
   5   6   3       85.54      114.32      1.26 o
   6   6   3      748.88      762.67      5.22 o
   7   6   3      873.30      854.66      6.70 o
   8   6   3      278.61      299.72      2.90 o
   9   6   3      480.70      471.56      4.68 o
  10   6   3       28.69       22.00      1.14 o
  11   6   3      194.12      195.12      4.08 o
  12   6   3      441.53      426.91      5.88 o
  13   6   3      487.09      509.02      6.24 o
  14   6   3      455.91      462.79      6.25 o
  15   6   3      577.76      606.67      7.87 o
  16   6   3      186.31      191.67      5.70 o
  17   6   3      303.95      308.00      4.42 o
  18   6   3        1.17        1.11      0.89 o
  19   6   3       10.94       12.67      1.33 o
  20   6   3       24.50       21.91      1.57 o
  21   6   3       23.35       25.48      1.76 o
   0   7   3      115.50      131.47      2.63 o
   1   7   3      221.41      261.49      2.18 o
   2   7   3       31.65       32.64      0.87 o
   3   7   3        4.87        4.36      0.57 o
   4   7   3      169.27      146.85      1.56 o
   5   7   3      156.97      157.33      1.81 o
   6   7   3     1278.59     1296.32     10.29 o
   7   7   3      187.47      203.75      2.25 o
   8   7   3       77.64       87.55      1.50 o
   9   7   3        1.38        2.92      0.97 o
  10   7   3      124.61      117.58      2.44 o
  11   7   3      299.14      291.94      3.95 o
  12   7   3        4.78        3.78      1.10 o
  13   7   3      175.60      181.79      3.57 o
  14   7   3      194.74      211.45      7.08 o
  15   7   3      284.36      307.33      5.17 o
  16   7   3      328.62      350.97      4.74 o
  17   7   3       27.26       28.56      1.54 o
  18   7   3        1.23        1.12      0.94 o
  19   7   3       21.69       25.12      1.52 o
  20   7   3       31.51       35.57      1.71 o
   1   8   3       34.20       31.36      0.99 o
   2   8   3       66.11       63.46      1.25 o
   3   8   3      588.10      572.45      5.24 o
   4   8   3      281.32      282.82      2.78 o
   5   8   3      346.44      309.20      3.14 o
   6   8   3       45.26       44.10      1.07 o
   7   8   3      335.41      337.96      3.58 o
   8   8   3       81.24       88.76      1.78 o
   9   8   3       61.66       71.74      2.19 o
  10   8   3       96.35       95.67      2.06 o
  11   8   3      158.52      170.64      3.20 o
  12   8   3      136.60      129.70      2.53 o
  13   8   3      121.50      115.63      2.62 o
  14   8   3      214.35      213.07      3.40 o
  15   8   3      636.28      655.12      7.34 o
  16   8   3       58.97       64.50      1.74 o
  17   8   3       31.61       32.55      1.51 o
  18   8   3       25.96       29.25      1.44 o
  19   8   3       32.17       41.72      1.83 o
   0   9   3      275.47      254.50      4.01 o
   1   9   3      181.63      192.49      2.50 o
   2   9   3      225.16      226.68      2.66 o
   3   9   3      742.56      752.00      6.81 o
   4   9   3       52.55       52.28      1.25 o
   5   9   3       37.79       33.89      1.19 o
   6   9   3       30.85       28.89      1.10 o
   7   9   3      288.31      282.13      3.97 o
   8   9   3       75.81       71.81      1.90 o
   9   9   3       81.59       76.08      1.91 o
  10   9   3      168.28      164.47      2.78 o
  11   9   3      191.95      201.90      3.20 o
  12   9   3      170.97      172.10      2.82 o
  13   9   3      101.79      104.60      2.36 o
  14   9   3       37.43       36.94      1.54 o
  15   9   3       34.57       39.39      1.95 o
  16   9   3       51.65       50.40      1.77 o
  17   9   3       54.16       62.21      1.75 o
  18   9   3       24.73       28.15      1.71 o
   1  10   3      540.27      545.64      5.84 o
   2  10   3      130.34      134.96      2.21 o
   3  10   3      281.40      272.00      3.44 o
   4  10   3      600.04      583.62      6.10 o
   5  10   3       57.63       65.54      1.58 o
   6  10   3       89.96       80.69      2.07 o
   7  10   3       21.54       20.07      1.33 o
   8  10   3      132.82      125.91      2.61 o
   9  10   3      152.73      155.98      3.40 o
  10  10   3      148.69      136.45      3.03 o
  11  10   3      132.31      135.59      3.06 o
  12  10   3      118.58      125.74      3.24 o
  13  10   3      127.92      132.04      5.77 o
  14  10   3      106.39      108.61      2.62 o
  15  10   3       48.93       50.26      1.61 o
  16  10   3       50.80       48.50      1.88 o
  17  10   3       34.50       62.13     11.07 o
   0  11   3      307.29      321.17      7.84 o
   1  11   3       67.46       70.93      2.02 o
   2  11   3       18.12       17.15      1.20 o
   3  11   3      149.85      144.11      2.07 o
   4  11   3       41.72       42.60      1.39 o
   5  11   3       33.20       29.17      1.33 o
   6  11   3      139.81      126.67      2.47 o
   7  11   3      230.44      230.84      3.30 o
   8  11   3       52.61       54.45      2.08 o
   9  11   3       19.91       19.50      1.42 o
  10  11   3       50.15       45.95      1.87 o
  11  11   3       20.70       23.08      1.68 o
  12  11   3        0.93        5.29      1.72 o
  13  11   3       25.21       26.44      1.44 o
  14  11   3       62.64       75.19      2.81 o
  15  11   3      156.01      183.48      5.21 o
   1  12   3      290.79      291.81      3.60 o
   2  12   3       10.53       10.59      0.99 o
   3  12   3      266.59      266.96      3.60 o
   4  12   3      125.89      127.95      2.30 o
   5  12   3      124.48      113.94      2.25 o
   6  12   3       21.36       18.91      1.28 o
   7  12   3       98.62       96.64      1.94 o
   8  12   3       51.28       55.18      1.57 o
   9  12   3       68.03       64.70      1.95 o
  10  12   3       10.30       15.97      2.01 o
  11  12   3       10.84       14.04      1.36 o
  12  12   3        4.05        2.73      1.44 o
  13  12   3      205.85      223.92      5.93 o
  14  12   3       31.09       38.10      2.13 o
   0  13   3      523.77      521.24      8.20 o
   1  13   3      110.95      103.46      2.04 o
   2  13   3       49.66       52.90      1.61 o
   3  13   3       19.52       18.74      1.45 o
   4  13   3      143.18      131.92      3.02 o
   5  13   3       21.92       23.59      1.11 o
   6  13   3       76.24       77.87      2.19 o
   7  13   3       30.09       30.07      1.52 o
   8  13   3       72.81       71.57      1.99 o
   9  13   3       12.62       11.40      1.93 o
  10  13   3       87.25       95.53      2.53 o
  11  13   3       83.92       87.93      2.62 o
  12  13   3       65.11       74.89      2.93 o
   1  14   3        6.04        5.76      0.87 o
   2  14   3       16.29       10.03      1.22 o
   3  14   3       73.50       77.39      2.20 o
   4  14   3       99.99       96.85      2.15 o
   5  14   3       37.44       36.04      1.39 o
   6  14   3       53.77       50.14      1.53 o
   7  14   3       35.28       35.40      1.94 o
   8  14   3      104.75      108.24      2.34 o
   9  14   3       11.30        8.20      1.84 o
   0  15   3       92.51       92.90      4.40 o
   1  15   3       24.01       17.48      1.78 o
   2  15   3        8.07        5.34      1.00 o
   3  15   3       44.05       47.41      1.84 o
   4  15   3        0.76        1.08      1.08 o
   0   0   4     4882.64     4852.64     73.23 o
   2   0   4      251.94      244.44      7.47 o
   4   0   4      130.00      126.50      1.70 o
   6   0   4      643.43      731.55      5.72 o
   8   0   4      228.16      214.91      2.34 o
  10   0   4     2269.54     2182.13     28.75 o
  12   0   4      332.69      290.84      5.01 o
  14   0   4      261.27      233.84      4.87 o
  16   0   4      180.18      184.55      8.11 o
  18   0   4      115.08      115.17      3.94 o
  20   0   4       11.98       15.94      2.23 o
   1   1   4     2199.35     2411.62     16.73 o
   2   1   4      378.85      420.14      2.40 o
   3   1   4     1727.68     1884.20     10.40 o
   4   1   4      858.67      904.61      4.66 o
   5   1   4      954.20     1069.25      5.59 o
   6   1   4      431.51      463.48      2.52 o
   7   1   4      451.02      449.87      2.60 o
   8   1   4       80.96       72.81      0.89 o
   9   1   4      439.59      432.45      3.25 o
  10   1   4        7.40        9.61      0.74 o
  11   1   4      350.81      316.92      3.59 o
  12   1   4      796.53      800.41      7.99 o
  13   1   4       20.15       23.74      1.40 o
  14   1   4      811.03      799.23      9.36 o
  15   1   4       77.20       75.59      3.34 o
  16   1   4       52.37       51.13      1.99 o
  17   1   4       24.47       26.06      1.50 o
  18   1   4      126.21      128.67      2.48 o
  19   1   4       50.15       56.01      2.05 o
  20   1   4      110.08      111.73      2.29 o
  21   1   4       23.29       26.84      2.06 o
   0   2   4     4583.94     4568.85     49.82 o
   1   2   4      214.46      238.76      1.84 o
   2   2   4     3287.28     3388.47     21.43 o
   3   2   4      476.56      546.76      2.74 o
   4   2   4      852.11      846.35      4.53 o
   5   2   4      730.49      699.52      3.70 o
   6   2   4       50.89       49.40      0.67 o
   7   2   4       50.56       49.74      0.82 o
   8   2   4      120.66      116.52      1.18 o
   9   2   4      481.85      460.31      3.99 o
  10   2   4       59.23       61.57      1.37 o
  11   2   4      907.89      916.61      8.47 o
  12   2   4       17.26       17.97      1.09 o
  13   2   4      834.15      812.36      8.36 o
  14   2   4      291.83      284.72      3.75 o
  15   2   4      419.10      401.14      5.25 o
  16   2   4        2.46        3.36      1.01 o
  17   2   4       14.55       15.87      1.17 o
  18   2   4       35.84       35.95      1.46 o
  19   2   4        0.61        0.24      0.76 o
  20   2   4        4.09        2.45      1.00 o
  21   2   4       24.29       26.34      1.51 o
   1   3   4     1075.56     1158.63      7.07 o
   2   3   4       31.41       26.03      0.61 o
   3   3   4      785.76      819.39      4.54 o
   4   3   4      667.11      732.55      4.24 o
   5   3   4      994.33     1088.41      6.59 o
   6   3   4        8.07       11.31      0.64 o
   7   3   4       70.18       76.03      0.91 o
   8   3   4      656.31      632.88      4.32 o
   9   3   4       22.41       26.38      0.81 o
  10   3   4      565.39      537.50      5.00 o
  11   3   4      344.02      310.81      3.47 o
  12   3   4      902.55      858.07      8.58 o
  13   3   4      199.27      187.65      2.85 o
  14   3   4      310.10      300.98      4.38 o
  15   3   4      729.99      717.75      8.26 o
  16   3   4      109.67      114.30      2.59 o
  17   3   4       24.70       26.89      1.57 o
  18   3   4        4.63        5.05      1.04 o
  19   3   4       31.58       35.00      1.83 o
  20   3   4       22.36       20.45      1.39 o
  21   3   4       41.58       51.72      1.95 o
   0   4   4      408.40      375.40      3.57 o
   1   4   4       33.22       38.59      0.70 o
   2   4   4      281.59      260.45      1.96 o
   3   4   4      288.88      320.08      2.24 o
   4   4   4      759.00      824.90      5.63 o
   5   4   4     1075.42     1127.21      7.87 o
   6   4   4       42.33       40.18      0.87 o
   7   4   4      462.81      499.49      5.48 o
   8   4   4      241.75      219.32      2.39 o
   9   4   4      242.34      220.42      2.58 o
  10   4   4      463.50      454.90      4.65 o
  11   4   4      162.29      143.12      2.34 o
  12   4   4      374.93      350.07      4.17 o
  13   4   4      311.20      306.04      4.08 o
  14   4   4      196.11      203.43      3.47 o
  15   4   4      426.23      437.34      6.23 o
  16   4   4      193.23      202.11      3.44 o
  17   4   4      115.58      115.23      2.42 o
  18   4   4       14.58       16.08      1.17 o
  19   4   4       34.59       42.70      1.85 o
  20   4   4       63.14       73.67      2.07 o
  21   4   4       29.20       33.74      1.99 o
   1   5   4       58.75       69.98      0.99 o
   2   5   4      246.46      251.60      1.96 o
   3   5   4      425.58      431.86      3.18 o
   4   5   4      215.35      225.06      2.09 o
   5   5   4      494.37      529.95      4.46 o
   6   5   4      379.13      415.24      3.83 o
   7   5   4      161.25      164.89      2.23 o
   8   5   4       34.72       46.05      1.51 o
   9   5   4       67.11       68.43      1.53 o
  10   5   4      182.74      184.33      2.62 o
  11   5   4       39.89       39.11      1.37 o
  12   5   4     1246.80     1259.37     12.86 o
  13   5   4     1254.84     1285.55     14.13 o
  14   5   4       61.56       58.48      2.24 o
  15   5   4        2.77        3.80      1.27 o
  16   5   4      116.41      115.08      3.11 o
  17   5   4       95.67       93.82      2.49 o
  18   5   4       19.71       17.78      1.42 o
  19   5   4       21.08       19.30      1.31 o
  20   5   4       11.19        8.25      1.35 o
   0   6   4       55.22       55.97      1.83 o
   1   6   4      184.23      187.11      1.89 o
   2   6   4      168.17      164.65      1.99 o
   3   6   4       76.35       66.36      1.40 o
   4   6   4      485.76      507.88      4.49 o
   5   6   4      118.74      130.41      1.88 o
   6   6   4       68.71       79.71      1.58 o
   7   6   4       82.37       81.67      1.61 o
   8   6   4        9.64       13.57      1.04 o
   9   6   4      120.90      118.63      2.04 o
  10   6   4       25.39       22.72      1.31 o
  11   6   4      344.34      330.48      3.69 o
  12   6   4      492.31      488.87      5.34 o
  13   6   4      444.61      463.62      5.49 o
  14   6   4      241.97      234.46      3.85 o
  15   6   4       25.03       30.33      3.26 o
  16   6   4      222.57      230.06      4.36 o
  17   6   4       49.94       50.31      2.07 o
  18   6   4       63.56       70.71      2.11 o
  19   6   4       13.13       12.93      1.23 o
  20   6   4       10.07        7.30      1.42 o
   1   7   4       11.48       14.51      0.89 o
   2   7   4       59.11       63.87      1.56 o
   3   7   4      257.43      246.57      3.03 o
   4   7   4      484.13      498.79      5.06 o
   5   7   4      278.48      252.07      3.10 o
   6   7   4       49.89       56.14      1.44 o
   7   7   4      209.36      213.24      2.71 o
   8   7   4       28.30       28.20      1.24 o
   9   7   4       40.60       43.91      1.38 o
  10   7   4      409.49      400.48      4.78 o
  11   7   4      122.68      118.00      2.41 o
  12   7   4      546.13      529.30      6.38 o
  13   7   4      163.52      160.68      2.80 o
  14   7   4      254.47      266.67      3.73 o
  15   7   4      276.52      278.83      4.19 o
  16   7   4      192.89      189.29      3.46 o
  17   7   4       14.49       15.34      1.37 o
  18   7   4       20.61       19.09      1.41 o
  19   7   4        0.99        0.18      0.97 o
   0   8   4       35.19       39.78      3.09 o
   1   8   4      130.71      116.85      2.44 o
   2   8   4        1.59        4.42      0.83 o
   3   8   4       47.02       48.95      1.49 o
   4   8   4      194.21      204.84      2.88 o
   5   8   4       81.33       92.45      1.76 o
   6   8   4       78.90       84.65      1.73 o
   7   8   4      337.40      343.79      3.74 o
   8   8   4       28.82       33.28      1.28 o
   9   8   4      437.15      440.51      4.83 o
  10   8   4      113.33      114.66      2.45 o
  11   8   4      430.13      439.06      5.38 o
  12   8   4      146.47      140.22      2.83 o
  13   8   4       72.21       78.58      2.23 o
  14   8   4      135.78      132.82      2.55 o
  15   8   4       56.62       53.89      1.89 o
  16   8   4       61.74       64.94      1.99 o
  17   8   4       77.10       70.51      2.13 o
  18   8   4       59.79       68.08      2.11 o
   1   9   4      236.49      226.21      3.52 o
   2   9   4      205.94      233.18      3.14 o
   3   9   4      269.50      267.06      3.18 o
   4   9   4       43.80       42.82      1.33 o
   5   9   4       52.19       50.67      2.17 o
   6   9   4      207.12      205.24      2.68 o
   7   9   4      104.17       98.08      1.95 o
   8   9   4       30.44       33.22      1.79 o
   9   9   4        5.09        5.43      1.13 o
  10   9   4      139.14      128.56      2.60 o
  11   9   4       35.99       47.02      2.29 o
  12   9   4      129.19      128.81      3.13 o
  13   9   4      506.16      512.15      6.34 o
  14   9   4       88.94       90.49      2.11 o
  15   9   4      164.87      170.94      3.55 o
  16   9   4       20.08       18.39      1.84 o
  17   9   4      192.52      210.09      4.69 o
   0  10   4      399.09      389.67      5.92 o
   1  10   4       21.05       26.47      2.31 o
   2  10   4      543.89      541.72      6.03 o
   3  10   4       71.93       66.94      1.57 o
   4  10   4      237.12      229.09      2.90 o
   5  10   4      197.08      197.29      2.66 o
   6  10   4        2.77        2.65      0.78 o
   7  10   4       65.00       64.53      1.94 o
   8  10   4       19.84       21.81      1.58 o
   9  10   4       59.61       53.27      3.82 o
  10  10   4       27.71       31.23      1.81 o
  11  10   4      150.32      174.44      7.92 o
  12  10   4      397.18      395.20      6.24 o
  13  10   4        6.83       11.09      1.85 o
  14  10   4      185.71      197.25      3.04 o
  15  10   4      113.79      133.89      3.31 o
  16  10   4        0.69       -0.99      1.20 o
   1  11   4       15.81       17.32      1.21 o
   2  11   4        0.92        0.58      0.73 o
   3  11   4       22.30       22.25      1.25 o
   4  11   4      104.57       93.81      1.89 o
   5  11   4       38.64       40.47      1.38 o
   6  11   4       64.37       65.31      2.12 o
   7  11   4        8.22        6.03      1.21 o
   8  11   4       38.65       39.85      1.88 o
   9  11   4      163.16      164.49      2.97 o
  10  11   4      153.14      156.88      2.84 o
  11  11   4      178.44      179.89      4.30 o
  12  11   4       17.47       24.65      4.50 o
  13  11   4       68.17       69.31      1.97 o
  14  11   4       59.71       61.92      2.55 o
   0  12   4        7.23       23.17      6.42 o
   1  12   4       35.30       35.08      1.33 o
   2  12   4       13.42       11.81      1.00 o
   3  12   4       83.21       86.02      1.88 o
   4  12   4       19.39       21.37      1.24 o
   5  12   4        9.17        8.01      1.01 o
   6  12   4       37.63       43.31      1.70 o
   7  12   4       11.69       15.61      1.18 o
   8  12   4       85.00       97.51      2.16 o
   9  12   4      109.35      117.24      2.70 o
  10  12   4       32.43       34.23      1.65 o
  11  12   4       24.05       26.25      1.68 o
  12  12   4       51.64       54.60      1.94 o
   1  13   4      147.97      153.34      2.52 o
   2  13   4       67.89       68.46      1.73 o
   3  13   4       60.34       61.82      1.78 o
   4  13   4       12.45       11.41      1.29 o
   5  13   4       13.24       11.63      1.26 o
   6  13   4       50.72       47.03      1.57 o
   7  13   4        3.78        2.39      0.92 o
   8  13   4      119.22      119.99      2.98 o
   9  13   4        4.36        1.54      0.93 o
  10  13   4        5.23        3.67      1.20 o
   0  14   4      162.25      160.00      4.57 o
   1  14   4       55.38       49.13      1.98 o
   2  14   4       37.07       35.69      2.02 o
   3  14   4       23.45       32.56      4.45 o
   4  14   4       35.27       35.48      2.03 o
   5  14   4       17.78       16.61      1.87 o
   6  14   4       20.46       25.95      2.34 o
   2   0   5      683.47      644.35      5.65 o
   4   0   5      100.39      108.67      1.37 o
   6   0   5      185.30      172.63      1.86 o
   8   0   5      357.58      355.02      5.53 o
  10   0   5       74.01       81.30      4.95 o
  12   0   5       74.89       66.24      2.79 o
  14   0   5       67.39       61.22      3.14 o
  16   0   5      155.37      144.18      5.69 o
  18   0   5       73.99       73.84      3.05 o
  20   0   5       21.99       23.04      2.67 o
   0   1   5       58.18       61.17      1.23 o
   1   1   5       67.40       69.12      1.14 o
   2   1   5      237.11      224.01      2.54 o
   3   1   5      120.97      107.40      1.02 o
   4   1   5       19.38       25.95      0.61 o
   5   1   5       26.18       21.77      0.57 o
   6   1   5       77.19       72.24      1.02 o
   7   1   5       13.39       13.35      0.63 o
   8   1   5      112.45      115.48      2.03 o
   9   1   5      129.74      128.84      1.88 o
  10   1   5       94.30       97.71      1.89 o
  11   1   5      279.74      255.19      3.15 o
  12   1   5      362.13      334.37      3.86 o
  13   1   5      223.09      213.31      2.96 o
  14   1   5      447.73      444.24      5.49 o
  15   1   5       51.76       52.91      1.92 o
  16   1   5       39.53       39.15      1.84 o
  17   1   5        3.05        3.69      1.07 o
  18   1   5       66.27       68.88      2.03 o
  19   1   5       22.47       20.97      1.38 o
  20   1   5        3.68        3.75      1.22 o
   1   2   5     1724.59     1736.13     12.65 o
   2   2   5       20.80       17.42      0.72 o
   3   2   5      508.42      494.85      3.44 o
   4   2   5       80.93       88.09      1.20 o
   5   2   5      165.56      181.88      1.78 o
   6   2   5      324.55      314.25      2.77 o
   7   2   5       74.93       63.84      1.26 o
   8   2   5      331.85      320.16      3.36 o
   9   2   5      167.17      151.97      2.25 o
  10   2   5      159.95      147.76      2.17 o
  11   2   5       67.29       52.24      1.39 o
  12   2   5       70.20       73.83      1.79 o
  13   2   5      110.79      111.82      2.23 o
  14   2   5      271.66      280.02      3.75 o
  15   2   5      879.19      876.62      9.94 o
  16   2   5       41.44       45.49      1.84 o
  17   2   5       17.99       16.68      1.29 o
  18   2   5       95.52       97.90      1.88 o
  19   2   5        8.43        8.49      1.05 o
  20   2   5       56.50       61.09      1.92 o
   0   3   5     1080.13     1070.27     10.42 o
   1   3   5       77.83       78.37      1.23 o
   2   3   5      458.13      441.06      3.95 o
   3   3   5       53.26       51.17      1.13 o
   4   3   5      149.91      150.86      1.93 o
   5   3   5      217.68      200.48      2.38 o
   6   3   5      281.42      291.43      4.30 o
   7   3   5      232.23      241.68      2.83 o
   8   3   5      101.75      109.22      1.90 o
   9   3   5      224.30      191.66      2.71 o
  10   3   5       15.38       15.21      1.27 o
  11   3   5       36.85       41.05      2.83 o
  12   3   5      744.80      699.87      7.55 o
  13   3   5       83.75       81.53      2.08 o
  14   3   5      133.52      119.86      2.35 o
  15   3   5      159.94      154.04      3.25 o
  16   3   5      237.78      249.97      3.62 o
  17   3   5      287.15      290.85      3.88 o
  18   3   5       44.64       45.76      1.64 o
  19   3   5       59.76       67.68      1.82 o
  20   3   5      116.52      147.79      3.38 o
   1   4   5      131.80      119.50      1.64 o
   2   4   5       56.46       57.75      1.10 o
   3   4   5       19.53       23.31      0.98 o
   4   4   5      486.56      445.33      4.08 o
   5   4   5      168.18      168.27      2.56 o
   6   4   5       27.53       26.04      1.25 o
   7   4   5      113.43      111.63      2.06 o
   8   4   5      159.60      164.85      2.45 o
   9   4   5       22.21       20.34      1.25 o
  10   4   5       25.21       21.96      1.29 o
  11   4   5       61.18       65.78      2.03 o
  12   4   5      263.86      267.85      3.85 o
  13   4   5       92.36       95.82      2.20 o
  14   4   5      225.77      219.55      3.46 o
  15   4   5       91.01       88.08      2.27 o
  16   4   5       23.00       20.76      1.38 o
  17   4   5       16.75       16.79      1.32 o
  18   4   5       53.76       54.40      1.87 o
  19   4   5       22.22       24.27      1.51 o
   0   5   5       83.54       87.66      3.11 o
   1   5   5       70.97       52.54      1.50 o
   2   5   5      116.34      118.72      2.24 o
   3   5   5       42.50       39.56      1.38 o
   4   5   5      209.40      219.69      2.95 o
   5   5   5       29.23       39.65      1.84 o
   6   5   5       88.47       78.05      1.62 o
   7   5   5       74.01       79.85      1.88 o
   8   5   5       11.35        9.71      1.05 o
   9   5   5       99.23       86.98      1.93 o
  10   5   5       10.75        9.27      1.05 o
  11   5   5       37.70       33.62      1.61 o
  12   5   5      265.69      274.99      3.86 o
  13   5   5      507.10      495.57      6.50 o
  14   5   5      205.26      206.37      3.49 o
  15   5   5      213.47      214.18      3.65 o
  16   5   5      118.43      120.95      2.44 o
  17   5   5       19.67       23.93      2.75 o
  18   5   5        9.78        9.12      1.11 o
  19   5   5       81.11       95.09      2.79 o
   1   6   5        0.30        2.24      0.99 o
   2   6   5        0.41        0.61      0.92 o
   3   6   5        7.82       11.25      1.16 o
   4   6   5       15.24       17.69      1.25 o
   5   6   5       45.63       48.63      1.59 o
   6   6   5       66.26       67.48      1.61 o
   7   6   5        8.40        9.60      1.00 o
   8   6   5      110.69      105.01      2.12 o
   9   6   5      104.15      102.24      1.96 o
  10   6   5       30.60       31.39      1.39 o
  11   6   5       19.62       21.38      1.25 o
  12   6   5       83.01       75.96      3.33 o
  13   6   5      174.71      185.27      3.00 o
  14   6   5      231.83      244.57      3.89 o
  15   6   5      113.59      112.53      2.74 o
  16   6   5      106.64      103.10      2.70 o
  17   6   5       11.76       10.28      1.30 o
  18   6   5        0.16        0.21      0.95 o
   0   7   5       27.93       27.40      2.53 o
   1   7   5       18.74       26.02      1.70 o
   2   7   5        6.44        4.65      1.25 o
   3   7   5        4.93        4.86      1.13 o
   4   7   5       64.50       59.91      1.82 o
   5   7   5        6.10        5.81      0.95 o
   6   7   5       82.54       84.46      1.97 o
   7   7   5        5.65        5.64      1.02 o
   8   7   5       26.04       27.73      1.33 o
   9   7   5       11.58       10.20      0.93 o
  10   7   5       16.71       20.37      1.29 o
  11   7   5      145.78      148.05      2.34 o
  12   7   5      417.00      431.10      4.73 o
  13   7   5      127.62      126.61      2.71 o
  14   7   5      132.96      132.51      2.67 o
  15   7   5      220.29      231.31      4.34 o
  16   7   5       12.15       10.80      1.36 o
  17   7   5        2.04        1.49      1.01 o
   1   8   5      138.23      144.02      3.21 o
   2   8   5      159.04      156.76      2.92 o
   3   8   5      127.42      120.18      2.31 o
   4   8   5      230.14      244.86      3.46 o
   5   8   5       20.44       22.89      1.35 o
   6   8   5       26.96       23.65      1.25 o
   7   8   5       27.81       28.21      1.46 o
   8   8   5       24.17       23.54      1.18 o
   9   8   5       34.73       32.33      1.31 o
  10   8   5       67.19       62.82      1.60 o
  11   8   5       51.99       47.63      1.42 o
  12   8   5      215.79      215.00      2.87 o
  13   8   5       49.45       51.89      1.70 o
  14   8   5      259.44      264.59      3.72 o
  15   8   5        9.10        6.48      1.26 o
  16   8   5        3.45        2.62      1.08 o
   0   9   5      442.25      440.26      8.73 o
   1   9   5       20.35       28.85      3.45 o
   2   9   5      195.31      189.88      3.05 o
   3   9   5      110.06      112.62      2.24 o
   4   9   5      252.79      267.26      3.54 o
   5   9   5       61.42       64.88      1.64 o
   6   9   5       33.49       30.81      1.32 o
   7   9   5       34.69       33.42      1.27 o
   8   9   5        2.61        3.94      0.78 o
   9   9   5      102.85      100.81      2.08 o
  10   9   5       39.57       39.10      1.66 o
  11   9   5       57.79       56.69      1.79 o
  12   9   5       10.38        8.43      1.02 o
  13   9   5      344.45      357.57      4.49 o
  14   9   5      108.03      102.79      2.09 o
  15   9   5       41.89       51.17      3.74 o
   1  10   5       78.66       78.16      2.18 o
   2  10   5       72.52       69.14      1.87 o
   3  10   5       11.86       12.69      1.12 o
   4  10   5      139.79      141.87      2.23 o
   5  10   5       35.38       34.58      1.28 o
   6  10   5       76.53       69.31      1.76 o
   7  10   5        0.25        0.34      0.70 o
   8  10   5       46.05       42.10      1.34 o
   9  10   5       48.16       50.02      1.52 o
  10  10   5       33.75       36.87      1.37 o
  11  10   5       19.86       22.98      1.59 o
  12  10   5      176.44      174.61      3.49 o
  13  10   5       72.57       75.38      1.90 o
  14  10   5       52.93       53.46      2.93 o
   0  11   5       45.24       47.91      2.51 o
   1  11   5        0.18       -0.18      0.80 o
   2  11   5       54.70       56.17      1.96 o
   3  11   5       13.59       15.13      1.27 o
   4  11   5       16.96       17.84      1.04 o
   5  11   5       10.30       11.49      0.91 o
   6  11   5        7.45        3.89      0.76 o
   7  11   5       33.40       35.56      1.57 o
   8  11   5       12.44       14.39      1.20 o
   9  11   5       32.30       33.79      1.43 o
  10  11   5       14.11       11.14      1.02 o
  11  11   5       82.79       89.35      2.32 o
  12  11   5       38.36       42.41      2.29 o
   1  12   5       63.94       70.82      2.39 o
   2  12   5        6.07       10.95      3.31 o
   3  12   5        3.98        4.57      1.05 o
   4  12   5        9.90       12.55      1.51 o
   5  12   5       17.62       17.40      1.22 o
   6  12   5       10.13       10.93      1.20 o
   7  12   5       11.07       10.89      1.22 o
   8  12   5        2.43        1.66      1.03 o
   9  12   5       16.88       20.79      1.44 o
  10  12   5        6.25        4.55      1.34 o
   0  13   5      175.70      190.33      6.58 o
   1  13   5       27.45       29.96      1.98 o
   2  13   5       74.33       72.58      2.25 o
   3  13   5       20.91       23.58      1.63 o
   4  13   5       55.27       54.16      2.48 o
   5  13   5        7.67        7.15      1.50 o
   6  13   5       14.42       16.30      2.12 o
   0   0   6       30.88       62.60     19.14 o
   2   0   6      219.63      212.25     10.29 o
   4   0   6     1242.76     1191.98     16.18 o
   6   0   6      382.71      355.17      6.47 o
   8   0   6      423.76      416.15      7.44 o
  10   0   6      106.18       83.66      3.41 o
  12   0   6       49.67       42.35      2.95 o
  14   0   6       25.19       26.86      1.90 o
  16   0   6       26.60       27.32      1.98 o
  18   0   6      129.62      154.07      7.10 o
   1   1   6       31.89       31.91      1.19 o
   2   1   6     1201.01     1129.60      9.97 o
   3   1   6      299.71      291.95      4.86 o
   4   1   6      258.31      232.02      2.71 o
   5   1   6      319.54      309.64      3.73 o
   6   1   6       15.84       19.88      1.33 o
   7   1   6       85.65       89.94      2.14 o
   8   1   6       41.01       34.04      1.84 o
   9   1   6       50.75       42.27      2.09 o
  10   1   6      109.92      103.37      2.49 o
  11   1   6      102.46       79.32      2.24 o
  12   1   6       30.11       21.02      1.28 o
  13   1   6       84.55       77.11      1.76 o
  14   1   6      110.20      100.78      2.10 o
  15   1   6       76.30       82.00      1.76 o
  16   1   6        5.78        3.81      0.98 o
  17   1   6       34.45       34.97      1.96 o
  18   1   6       83.93       93.21      2.70 o
   0   2   6     1148.61     1172.07     15.53 o
   1   2   6      288.57      273.06      3.49 o
   2   2   6      140.94      142.03      2.43 o
   3   2   6     1704.02     1749.47     18.76 o
   4   2   6      234.04      241.31      3.03 o
   5   2   6      748.93      710.14      7.64 o
   6   2   6       63.84       55.58      1.55 o
   7   2   6      142.36      122.07      2.56 o
   8   2   6       76.03       76.26      1.91 o
   9   2   6      172.45      188.42      2.95 o
  10   2   6        6.32        5.88      1.13 o
  11   2   6        0.16        1.54      0.93 o
  12   2   6       39.27       40.40      2.90 o
  13   2   6      341.09      300.72      4.65 o
  14   2   6       14.59       17.80      1.25 o
  15   2   6       36.80       36.40      1.83 o
  16   2   6       54.36       58.05      1.97 o
  17   2   6       12.97       14.57      1.09 o
  18   2   6       27.44       25.73      1.93 o
   1   3   6     1740.37     1766.74     19.98 o
   2   3   6     1046.43     1047.94     11.46 o
   3   3   6      523.10      532.94      6.20 o
   4   3   6      605.11      603.80      6.54 o
   5   3   6      143.18      136.12      2.46 o
   6   3   6       16.47       27.01      2.76 o
   7   3   6       39.92       42.77      1.52 o
   8   3   6      388.91      372.14      6.09 o
   9   3   6       44.13       43.42      1.84 o
  10   3   6      113.94      102.10      2.48 o
  11   3   6      558.66      533.88      6.35 o
  12   3   6      386.65      364.74      4.60 o
  13   3   6       30.37       36.91      1.53 o
  14   3   6      115.60      123.74      2.48 o
  15   3   6      144.78      150.36      2.56 o
  16   3   6       17.71       16.06      1.20 o
  17   3   6       16.65       17.15      1.28 o
  18   3   6        5.13        3.08      1.46 o
   0   4   6      402.62      399.33      8.03 o
   1   4   6      114.17      115.15      2.91 o
   2   4   6      127.97      125.60      2.74 o
   3   4   6      245.99      249.41      4.10 o
   4   4   6      371.49      359.53      4.54 o
   5   4   6      172.90      164.75      3.87 o
   6   4   6      270.53      261.34      3.63 o
   7   4   6       13.33       10.83      1.13 o
   8   4   6       55.98       57.01      1.81 o
   9   4   6      245.56      225.48      3.58 o
  10   4   6      403.73      387.66      5.43 o
  11   4   6      459.06      429.56      5.58 o
  12   4   6       16.44       23.06      1.75 o
  13   4   6       91.01       91.49      1.90 o
  14   4   6       72.29       74.54      2.29 o
  15   4   6       86.96       87.73      2.06 o
  16   4   6       21.81       27.53      1.40 o
  17   4   6       41.00       41.52      1.84 o
   1   5   6      259.46      245.34      3.83 o
   2   5   6      500.03      471.61      5.95 o
   3   5   6      609.57      585.79      6.52 o
   4   5   6       91.61       82.94      2.23 o
   5   5   6       65.43       63.23      1.92 o
   6   5   6        7.04        8.45      1.12 o
   7   5   6       94.30       92.23      2.23 o
   8   5   6       18.20       19.28      1.36 o
   9   5   6        6.99       11.76      1.19 o
  10   5   6      135.10      140.31      2.73 o
  11   5   6       60.60       59.46      1.91 o
  12   5   6        8.69        7.74      1.11 o
  13   5   6       39.33       36.29      2.41 o
  14   5   6       41.13       38.83      1.36 o
  15   5   6        7.49        6.39      0.87 o
  16   5   6        4.33        2.88      1.34 o
  17   5   6       32.70       39.33      2.32 o
   0   6   6      247.32      261.92      5.46 o
   1   6   6      229.72      214.40      3.50 o
   2   6   6      513.21      508.97      6.37 o
   3   6   6      268.13      267.26      4.23 o
   4   6   6      459.68      482.80      5.62 o
   5   6   6      316.78      318.67      4.56 o
   6   6   6      167.99      165.91      3.13 o
   7   6   6       40.19       39.74      1.83 o
   8   6   6       20.88       18.27      1.29 o
   9   6   6       67.43       70.15      2.03 o
  10   6   6       16.38       20.67      1.35 o
  11   6   6       24.49       26.11      1.33 o
  12   6   6       52.61       47.48      1.65 o
  13   6   6        3.08        2.70      0.87 o
  14   6   6       66.80       60.94      1.66 o
  15   6   6        9.25        5.53      1.00 o
  16   6   6        8.05        5.09      1.42 o
   1   7   6       24.15       26.67      1.62 o
   2   7   6      106.28      101.58      2.61 o
   3   7   6      108.71      108.53      2.25 o
   4   7   6       65.85       68.83      2.19 o
   5   7   6      232.89      244.73      3.76 o
   6   7   6      417.99      412.57      5.83 o
   7   7   6        4.80        5.30      1.27 o
   8   7   6       51.47       48.00      1.92 o
   9   7   6        5.38        5.61      1.30 o
  10   7   6       54.27       54.41      1.96 o
  11   7   6       75.31       78.91      1.91 o
  12   7   6      136.02      130.67      2.17 o
  13   7   6       53.21       56.71      1.69 o
  14   7   6       61.26       60.48      2.09 o
  15   7   6      168.76      175.86      4.08 o
   0   8   6      469.02      441.64     10.76 o
   1   8   6       79.41       79.07      2.46 o
   2   8   6      183.86      182.23      3.17 o
   3   8   6      127.20      138.19      2.64 o
   4   8   6      205.00      201.46      3.15 o
   5   8   6      300.54      300.07      3.88 o
   6   8   6       44.39       44.63      1.96 o
   7   8   6       49.45       49.23      1.83 o
   8   8   6       19.92       20.81      1.47 o
   9   8   6       99.06      101.69      2.30 o
  10   8   6      142.72      140.48      2.64 o
  11   8   6       10.13        6.83      0.99 o
  12   8   6       47.52       43.25      2.64 o
  13   8   6      166.34      174.33      3.75 o
  14   8   6       35.34       44.28      2.27 o
   1   9   6      459.75      447.49      7.93 o
   2   9   6      202.34      215.07      3.52 o
   3   9   6      242.47      260.48      3.73 o
   4   9   6       74.39       74.44      2.00 o
   5   9   6      123.14      127.99      2.72 o
   6   9   6       73.10       69.22      1.68 o
   7   9   6      177.47      181.11      2.88 o
   8   9   6      116.75      122.18      2.67 o
   9   9   6       18.37       15.98      1.32 o
  10   9   6       25.56       26.65      1.32 o
  11   9   6       28.40       29.00      1.60 o
  12   9   6       69.30       72.35      2.75 o
  13   9   6       62.04       70.68      2.92 o
   0  10   6      149.48      153.56      6.73 o
   1  10   6      259.67      276.28      7.35 o
   2  10   6      445.24      446.50      9.60 o
   3  10   6        6.39        4.91      1.00 o
   4  10   6      260.37      272.42      3.51 o
   5  10   6      105.68      111.93      2.20 o
   6  10   6       50.18       51.34      1.52 o
   7  10   6       50.83       46.89      1.58 o
   8  10   6       36.80       34.62      1.46 o
   9  10   6       10.54        7.31      0.99 o
  10  10   6       38.97       36.43      1.70 o
  11  10   6       24.07       28.99      1.77 o
   1  11   6       44.62       46.78      1.53 o
   2  11   6       16.56       15.20      1.15 o
   3  11   6       40.66       42.62      1.41 o
   4  11   6       18.73       16.61      1.20 o
   5  11   6      147.54      158.25      2.60 o
   6  11   6       67.51       66.68      1.83 o
   7  11   6       72.08       73.17      2.32 o
   8  11   6       31.14       38.10      2.18 o
   9  11   6        7.18        4.51      1.24 o
   0  12   6       69.21       70.77      3.07 o
   1  12   6       50.97       54.95      1.96 o
   2  12   6        5.89        4.21      0.99 o
   3  12   6        4.96        3.07      0.92 o
   4  12   6       15.35       19.52      1.43 o
   5  12   6       77.61       88.12      2.74 o
   2   0   7      242.21      258.11     11.56 o
   4   0   7       95.33       94.08      3.38 o
   6   0   7      358.09      332.45      7.34 o
   8   0   7      108.65      106.49     14.07 o
  10   0   7        2.59        2.27      1.78 o
  12   0   7       96.92       97.14      4.15 o
  14   0   7        1.37        1.89      1.67 o
  16   0   7      191.64      232.24      8.34 o
   0   1   7     1202.60     1197.41     17.86 o
   1   1   7      523.98      537.79      9.94 o
   2   1   7      678.96      687.15      7.36 o
   3   1   7       31.89       32.02      1.39 o
   4   1   7       26.61       28.68      1.32 o
   5   1   7      509.45      472.60      6.30 o
   6   1   7       39.37       37.12      2.46 o
   7   1   7        4.92        7.68      1.51 o
   8   1   7      254.96      234.73      4.99 o
   9   1   7       48.03       33.30      1.95 o
  10   1   7       79.94       71.01      2.47 o
  11   1   7       67.81       61.36      2.34 o
  12   1   7       23.34       24.97      1.83 o
  13   1   7       81.31       93.03      2.62 o
  14   1   7       47.05       47.84      2.62 o
  15   1   7        9.44        7.42      2.04 o
  16   1   7       39.40       39.34      3.18 o
   1   2   7     1045.23     1047.76     12.84 o
   2   2   7      310.48      301.96      3.96 o
   3   2   7      889.77      879.33      9.28 o
   4   2   7       21.51       21.01      1.34 o
   5   2   7       71.59       76.47      1.93 o
   6   2   7       25.89       28.11      1.86 o
   7   2   7      262.58      237.41      4.35 o
   8   2   7      183.53      173.41      4.48 o
   9   2   7      231.43      212.94      6.35 o
  10   2   7       91.88       91.85      3.00 o
  11   2   7      158.08      149.95      3.58 o
  12   2   7       73.89       70.54      2.52 o
  13   2   7        6.49        4.72      1.28 o
  14   2   7      101.71      105.42      4.08 o
  15   2   7      105.77      105.92      4.21 o
  16   2   7       69.22       78.68      3.07 o
   0   3   7      171.78      170.68      7.38 o
   1   3   7     1016.77     1010.38     11.81 o
   2   3   7     1136.46     1135.33     13.00 o
   3   3   7       24.61       25.20      1.41 o
   4   3   7      256.90      252.82      3.40 o
   5   3   7      205.21      186.26      3.13 o
   6   3   7       95.55       76.90      1.99 o
   7   3   7       77.95       68.52      2.40 o
   8   3   7       47.53       39.52      1.91 o
   9   3   7      369.94      318.52      7.08 o
  10   3   7      111.13      118.52      3.25 o
  11   3   7       50.72       58.57      4.89 o
  12   3   7       34.27       34.55      2.12 o
  13   3   7       88.98       91.98      2.25 o
  14   3   7       60.24       59.63      2.03 o
  15   3   7       42.61       42.55      2.78 o
   1   4   7      604.65      575.85      7.24 o
   2   4   7      254.84      255.74      4.47 o
   3   4   7      167.10      163.14      2.99 o
   4   4   7       52.51       51.38      1.73 o
   5   4   7       42.88       36.83      1.81 o
   6   4   7      164.86      150.84      2.63 o
   7   4   7      240.17      223.96      3.38 o
   8   4   7       11.55       10.38      1.36 o
   9   4   7       27.78       26.45      1.74 o
  10   4   7       20.42       15.02      1.43 o
  11   4   7       93.22       89.93      2.38 o
  12   4   7       37.13       34.16      1.46 o
  13   4   7       13.43       15.88      1.50 o
  14   4   7       46.59       48.94      2.80 o
  15   4   7       68.98       80.82      2.66 o
   0   5   7      457.07      458.72      9.04 o
   1   5   7      555.92      550.76      7.27 o
   2   5   7      307.28      311.05      4.74 o
   3   5   7       31.12       37.98      4.48 o
   4   5   7       15.50       19.42      1.64 o
   5   5   7       50.95       48.61      1.87 o
   6   5   7        0.12        0.87      0.95 o
   7   5   7       23.58       22.92      1.48 o
   8   5   7      147.04      136.30      2.57 o
   9   5   7       89.84       89.16      2.05 o
  10   5   7       81.23       72.00      2.11 o
  11   5   7       24.67       22.14      1.34 o
  12   5   7       28.96       27.82      1.33 o
  13   5   7        3.67        2.83      0.77 o
  14   5   7        9.33        7.28      1.24 o
   1   6   7      104.97      106.54      2.85 o
   2   6   7      766.26      787.10      9.92 o
   3   6   7      112.11      121.68      2.78 o
   4   6   7      268.62      275.64      4.44 o
   5   6   7       71.52       86.74      3.95 o
   6   6   7       19.40       29.71      3.12 o
   7   6   7      120.80      120.23      2.42 o
   8   6   7      108.52      105.90      2.63 o
   9   6   7       27.81       30.04      1.53 o
  10   6   7       19.37       16.04      1.40 o
  11   6   7        7.69        4.99      0.89 o
  12   6   7       36.01       28.59      1.21 o
  13   6   7        1.88        1.32      0.76 o
   0   7   7      539.72      565.12     10.68 o
   1   7   7      489.64      514.16      7.28 o
   2   7   7      196.32      210.18      3.96 o
   3   7   7       50.52       57.72      3.86 o
   4   7   7      389.32      397.82      4.85 o
   5   7   7      185.50      186.64      3.32 o
   6   7   7      300.50      299.39      4.81 o
   7   7   7       35.97       36.52      1.81 o
   8   7   7       10.58        9.51      1.05 o
   9   7   7        6.54        4.31      1.10 o
  10   7   7      104.54      103.98      2.25 o
  11   7   7       79.69       79.37      1.92 o
  12   7   7       10.00        9.99      1.16 o
   1   8   7      102.78      124.99      6.37 o
   2   8   7      453.84      470.87      6.09 o
   3   8   7       54.78       61.96      3.72 o
   4   8   7        6.00        7.87      1.13 o
   5   8   7      122.02      116.32      2.45 o
   6   8   7        5.62        4.49      1.04 o
   7   8   7      135.30      139.15      2.81 o
   8   8   7       39.08       35.96      1.65 o
   9   8   7        0.01       -0.42      0.79 o
  10   8   7       33.27       36.41      1.88 o
  11   8   7       14.44       13.93      1.57 o
   0   9   7      129.13      126.02      3.47 o
   1   9   7      371.88      375.15      4.97 o
   2   9   7       60.01       64.98      2.25 o
   3   9   7       53.49       51.68      1.85 o
   4   9   7       27.87       29.08      1.65 o
   5   9   7       62.02       66.24      2.19 o
   6   9   7       27.96       28.00      1.34 o
   7   9   7      165.97      171.85      2.75 o
   8   9   7        5.44        2.99      0.97 o
   9   9   7       51.60       56.69      1.96 o
   1  10   7       99.90      100.26      2.89 o
   2  10   7      222.01      234.00      4.23 o
   3  10   7       64.02       76.35      2.07 o
   4  10   7      149.16      154.20      2.87 o
   5  10   7       33.41       33.46      1.68 o
   6  10   7       19.58       21.51      1.43 o
   0  11   7      265.79      285.19      6.67 o
   1  11   7       81.26       92.41      2.73 o
   0   0   8       73.27       79.42      3.28 o
   2   0   8       32.17       34.33      1.86 o
   4   0   8       31.27       29.70      1.91 o
   6   0   8       20.68       31.35      6.93 o
   8   0   8      118.52      114.75      5.26 o
  10   0   8       10.67        7.20      3.04 o
  12   0   8      158.33      168.46      6.90 o
   1   1   8       47.66       47.66      1.84 o
   2   1   8       34.99       32.25      1.30 o
   3   1   8       10.69       10.05      1.13 o
   4   1   8        1.80        1.77      1.07 o
   5   1   8       17.85       16.65      1.56 o
   6   1   8       82.16       80.98      2.93 o
   7   1   8       14.92       23.01      4.71 o
   8   1   8       14.72       11.94      1.70 o
   9   1   8        1.91        2.56      1.29 o
  10   1   8       55.16       51.88      2.76 o
  11   1   8        7.05        8.13      1.72 o
  12   1   8       66.96       72.75      2.95 o
  13   1   8       50.88       59.28      3.61 o
   0   2   8       14.57       15.52      2.21 o
   1   2   8       25.12       22.58      1.90 o
   2   2   8       51.96       51.34      1.82 o
   3   2   8       66.68       65.79      1.88 o
   4   2   8       54.72       53.36      2.12 o
   5   2   8      108.59      112.31      2.63 o
   6   2   8       43.31       43.19      2.12 o
   7   2   8      128.99      122.29      3.35 o
   8   2   8       12.84       16.44      1.97 o
   9   2   8      103.68       93.02      2.99 o
  10   2   8       49.23       50.65      1.81 o
  11   2   8        5.26        7.47      1.90 o
  12   2   8       10.09       13.00      1.79 o
   1   3   8      150.78      136.30      3.17 o
   2   3   8       38.02       36.45      1.82 o
   3   3   8       56.73       54.49      1.65 o
   4   3   8       80.47       80.59      2.08 o
   5   3   8       41.68       42.81      1.88 o
   6   3   8       60.70       62.90      1.87 o
   7   3   8       50.96       49.80      1.74 o
   8   3   8       37.64       31.98      1.75 o
   9   3   8       18.29       21.28      1.55 o
  10   3   8       47.78       48.89      1.91 o
  11   3   8       61.05       50.06      1.84 o
  12   3   8        6.87        2.83      1.28 o
   0   4   8      322.68      291.10      5.98 o
   1   4   8        3.17        2.19      0.90 o
   2   4   8      190.40      168.40      2.86 o
   3   4   8        4.69       11.38      2.80 o
   4   4   8       72.30       64.55      1.82 o
   5   4   8       62.69       60.35      1.92 o
   6   4   8       11.86       13.28      1.47 o
   7   4   8      131.75      123.58      2.92 o
   8   4   8       96.36       96.69      2.20 o
   9   4   8       88.13       82.35      2.14 o
  10   4   8        0.09        0.29      0.80 o
  11   4   8       80.85       83.88      2.57 o
   1   5   8       95.72       97.47      2.30 o
   2   5   8       55.05       54.33      1.73 o
   3   5   8       58.90       59.13      1.83 o
   4   5   8       20.66       19.49      1.50 o
   5   5   8       17.74       20.46      2.42 o
   6   5   8       15.21       14.94      1.47 o
   7   5   8       90.27       90.33      3.70 o
   8   5   8       45.71       36.91      1.73 o
   9   5   8       51.59       53.56      2.20 o
  10   5   8       10.01       11.40      1.70 o
   0   6   8       12.83       12.61      1.85 o
   1   6   8       32.18       33.07      1.59 o
   2   6   8        2.34        1.67      1.11 o
   3   6   8       21.67       21.35      1.63 o
   4   6   8       36.55       36.92      1.53 o
   5   6   8       16.80       16.30      1.31 o
   6   6   8       21.94       25.71      2.51 o
   7   6   8       27.12       25.00      1.59 o
   8   6   8       42.69       40.57      1.86 o
   9   6   8       71.96       76.21      2.38 o
   1   7   8      116.09      127.68      2.81 o
   2   7   8       23.17       22.81      1.65 o
   3   7   8       71.50       69.95      2.37 o
   4   7   8       38.21       43.09      1.93 o
   5   7   8        7.78        5.00      1.11 o
   6   7   8       12.55        9.27      1.56 o
   7   7   8       23.88       21.86      1.68 o
   8   7   8       13.28        7.92      1.44 o
   0   8   8      111.82      117.85      4.03 o
   1   8   8        1.63       -0.01      1.01 o
   2   8   8       78.90       82.77      2.55 o
   3   8   8       57.09       62.37      2.19 o
   4   8   8       16.58       15.99      1.45 o
   5   8   8       12.84       10.36      1.33 o
   2   0   9      157.67      175.06      5.77 o
   4   0   9        8.60        5.75      1.87 o
   6   0   9      128.29      139.82      6.60 o
   8   0   9       60.69       53.88     12.23 o
   0   1   9       49.75       47.98      3.28 o
   1   1   9      107.58      120.03      4.85 o
   2   1   9       31.07       26.22      4.91 o
   3   1   9       64.17       68.89      3.12 o
   4   1   9      105.61      105.53      2.85 o
   5   1   9       15.12       15.76      1.54 o
   6   1   9       39.99       34.69      2.72 o
   7   1   9        6.43        4.56      1.64 o
   8   1   9      152.91      194.23      4.84 o
   1   2   9        4.98        3.59      1.25 o
   2   2   9        3.72        1.94      1.03 o
   3   2   9        2.27        0.44      1.10 o
   4   2   9        7.13        4.37      1.86 o
   5   2   9       19.82       15.66      2.39 o
   6   2   9       27.83       30.63      2.91 o
   7   2   9      104.21      137.08      5.29 o
   0   3   9       26.38       27.79      2.35 o
   1   3   9       40.22       44.31      3.58 o
   2   3   9       50.70       51.87      4.78 o
   3   3   9       42.40       45.02      1.95 o
   4   3   9        7.99        5.53      1.63 o
   5   3   9       43.12       45.67      3.48 o
   6   3   9       20.93       17.60      2.48 o
   1   4   9      200.74      203.87      5.62 o
   2   4   9       60.49       66.74      2.87 o
   3   4   9      104.38      100.50      3.24 o
   4   4   9       38.25       41.93      2.69 o
   5   4   9       42.12       49.01      2.84 o
   0   5   9       80.25       69.02      5.69 o
   1   5   9      136.43      160.22      4.66 o
   2   5   9      111.79      133.15     11.92 o
   3   5   9        3.09        5.19      2.37 o
 
